# Supplementary material for: Yuccalechins A–C from the Yucca schidigera Roezl ex Ortgies Bark: Elucidation of the Relative and Absolute Configurations of Three New Spirobiflavonoids and Their Cholinesterase Inhibitory Activities
Source: Molecules. 2019 Nov 16;24(22):4162. doi: 10.3390/molecules24224162 (PMC6891570; doi:10.3390/molecules24224162)
Supplement: Supplementary file 1 [file molecules-24-04162-s001.zip]

Archive with 1,226 entries (1,109 files):
- CSEARCH Evaluation Report_Yuccalechin_A.pdf
- CSEARCH Evaluation Report_Yuccalechin_B.pdf
- CSEARCH Evaluation Report_Yuccalechin_C.pdf
- Supplementary Materials_LPecio_MAlilou_ready.pdf
- Supplementary Materials_LPecio_MAlilou_v20191024.docx
- yucca_schidigera_NMR_data/
- yucca_schidigera_NMR_data/minus-epicatechin/
- yucca_schidigera_NMR_data/minus-epicatechin/13C/
- yucca_schidigera_NMR_data/minus-epicatechin/13C/acqu
- yucca_schidigera_NMR_data/minus-epicatechin/13C/acqus
- yucca_schidigera_NMR_data/minus-epicatechin/13C/audita.txt
- yucca_schidigera_NMR_data/minus-epicatechin/13C/cpdprg2
- yucca_schidigera_NMR_data/minus-epicatechin/13C/EA
- yucca_schidigera_NMR_data/minus-epicatechin/13C/fid
- yucca_schidigera_NMR_data/minus-epicatechin/13C/format.temp
- yucca_schidigera_NMR_data/minus-epicatechin/13C/fq1list
- yucca_schidigera_NMR_data/minus-epicatechin/13C/gpnam1
- yucca_schidigera_NMR_data/minus-epicatechin/13C/gpnam2
- yucca_schidigera_NMR_data/minus-epicatechin/13C/gpnam3
- yucca_schidigera_NMR_data/minus-epicatechin/13C/gradient_calib
- yucca_schidigera_NMR_data/minus-epicatechin/13C/pdata/
- yucca_schidigera_NMR_data/minus-epicatechin/13C/pdata/1/
- yucca_schidigera_NMR_data/minus-epicatechin/13C/pdata/1/auditp.txt
- yucca_schidigera_NMR_data/minus-epicatechin/13C/pdata/1/outd
- yucca_schidigera_NMR_data/minus-epicatechin/13C/pdata/1/proc
- yucca_schidigera_NMR_data/minus-epicatechin/13C/pdata/1/procs
- yucca_schidigera_NMR_data/minus-epicatechin/13C/pdata/1/title
- yucca_schidigera_NMR_data/minus-epicatechin/13C/precom.output
- yucca_schidigera_NMR_data/minus-epicatechin/13C/pulseprogram
- yucca_schidigera_NMR_data/minus-epicatechin/13C/scon2
- yucca_schidigera_NMR_data/minus-epicatechin/13C/shimvalues
- yucca_schidigera_NMR_data/minus-epicatechin/13C/specpar
- yucca_schidigera_NMR_data/minus-epicatechin/13C/spnam5
- yucca_schidigera_NMR_data/minus-epicatechin/13C/uxnmr.info
- yucca_schidigera_NMR_data/minus-epicatechin/13C/uxnmr.par
- yucca_schidigera_NMR_data/minus-epicatechin/13C/vtc_pid_settings
- yucca_schidigera_NMR_data/minus-epicatechin/1H/
- yucca_schidigera_NMR_data/minus-epicatechin/1H/acqu
- yucca_schidigera_NMR_data/minus-epicatechin/1H/acqus
- yucca_schidigera_NMR_data/minus-epicatechin/1H/audita.txt
- yucca_schidigera_NMR_data/minus-epicatechin/1H/fid
- yucca_schidigera_NMR_data/minus-epicatechin/1H/format.temp
- yucca_schidigera_NMR_data/minus-epicatechin/1H/fq1list
- yucca_schidigera_NMR_data/minus-epicatechin/1H/pdata/
- yucca_schidigera_NMR_data/minus-epicatechin/1H/pdata/1/
- yucca_schidigera_NMR_data/minus-epicatechin/1H/pdata/1/auditp.txt
- yucca_schidigera_NMR_data/minus-epicatechin/1H/pdata/1/outd
- yucca_schidigera_NMR_data/minus-epicatechin/1H/pdata/1/proc
- yucca_schidigera_NMR_data/minus-epicatechin/1H/pdata/1/procs
- yucca_schidigera_NMR_data/minus-epicatechin/1H/pdata/1/title
- yucca_schidigera_NMR_data/minus-epicatechin/1H/precom.output
- yucca_schidigera_NMR_data/minus-epicatechin/1H/pulseprogram
- yucca_schidigera_NMR_data/minus-epicatechin/1H/scon2
- yucca_schidigera_NMR_data/minus-epicatechin/1H/shimvalues
- yucca_schidigera_NMR_data/minus-epicatechin/1H/specpar
- yucca_schidigera_NMR_data/minus-epicatechin/1H/uxnmr.info
- yucca_schidigera_NMR_data/minus-epicatechin/1H/uxnmr.par
- yucca_schidigera_NMR_data/minus-epicatechin/1H/vtc_pid_settings
- yucca_schidigera_NMR_data/minus-epicatechin/HSQC/
- yucca_schidigera_NMR_data/minus-epicatechin/HSQC-HECADE/
- yucca_schidigera_NMR_data/minus-epicatechin/HSQC-HECADE/acqu
- yucca_schidigera_NMR_data/minus-epicatechin/HSQC-HECADE/acqu2
- yucca_schidigera_NMR_data/minus-epicatechin/HSQC-HECADE/acqu2s
- yucca_schidigera_NMR_data/minus-epicatechin/HSQC-HECADE/acqus
- yucca_schidigera_NMR_data/minus-epicatechin/HSQC-HECADE/audita.txt
- yucca_schidigera_NMR_data/minus-epicatechin/HSQC-HECADE/EA
- yucca_schidigera_NMR_data/minus-epicatechin/HSQC-HECADE/format.temp
- yucca_schidigera_NMR_data/minus-epicatechin/HSQC-HECADE/fq1list
- yucca_schidigera_NMR_data/minus-epicatechin/HSQC-HECADE/gpnam1
- yucca_schidigera_NMR_data/minus-epicatechin/HSQC-HECADE/gpnam2
- yucca_schidigera_NMR_data/minus-epicatechin/HSQC-HECADE/gpnam3
- yucca_schidigera_NMR_data/minus-epicatechin/HSQC-HECADE/gradient_calib
- yucca_schidigera_NMR_data/minus-epicatechin/HSQC-HECADE/pdata/
- yucca_schidigera_NMR_data/minus-epicatechin/HSQC-HECADE/pdata/1/
- yucca_schidigera_NMR_data/minus-epicatechin/HSQC-HECADE/pdata/1/auditp.txt
- yucca_schidigera_NMR_data/minus-epicatechin/HSQC-HECADE/pdata/1/clevels
- yucca_schidigera_NMR_data/minus-epicatechin/HSQC-HECADE/pdata/1/curdat2
- yucca_schidigera_NMR_data/minus-epicatechin/HSQC-HECADE/pdata/1/outd
- yucca_schidigera_NMR_data/minus-epicatechin/HSQC-HECADE/pdata/1/proc
- yucca_schidigera_NMR_data/minus-epicatechin/HSQC-HECADE/pdata/1/proc2
- yucca_schidigera_NMR_data/minus-epicatechin/HSQC-HECADE/pdata/1/proc2s
- yucca_schidigera_NMR_data/minus-epicatechin/HSQC-HECADE/pdata/1/procs
- yucca_schidigera_NMR_data/minus-epicatechin/HSQC-HECADE/pdata/1/thumb.png
- yucca_schidigera_NMR_data/minus-epicatechin/HSQC-HECADE/pdata/1/title
- yucca_schidigera_NMR_data/minus-epicatechin/HSQC-HECADE/precom.output
- yucca_schidigera_NMR_data/minus-epicatechin/HSQC-HECADE/pulseprogram
- yucca_schidigera_NMR_data/minus-epicatechin/HSQC-HECADE/scon2
- yucca_schidigera_NMR_data/minus-epicatechin/HSQC-HECADE/ser
- yucca_schidigera_NMR_data/minus-epicatechin/HSQC-HECADE/shimvalues
- yucca_schidigera_NMR_data/minus-epicatechin/HSQC-HECADE/specpar
- yucca_schidigera_NMR_data/minus-epicatechin/HSQC-HECADE/spnam3
- yucca_schidigera_NMR_data/minus-epicatechin/HSQC-HECADE/spnam7
- yucca_schidigera_NMR_data/minus-epicatechin/HSQC-HECADE/uxnmr.info
- yucca_schidigera_NMR_data/minus-epicatechin/HSQC-HECADE/uxnmr.par
- yucca_schidigera_NMR_data/minus-epicatechin/HSQC-HECADE/vtc_pid_settings
- yucca_schidigera_NMR_data/minus-epicatechin/HSQC/acqu
- yucca_schidigera_NMR_data/minus-epicatechin/HSQC/acqu2
- yucca_schidigera_NMR_data/minus-epicatechin/HSQC/acqu2s
- yucca_schidigera_NMR_data/minus-epicatechin/HSQC/acqus
- yucca_schidigera_NMR_data/minus-epicatechin/HSQC/audita.txt
- yucca_schidigera_NMR_data/minus-epicatechin/HSQC/cpdprg2
- yucca_schidigera_NMR_data/minus-epicatechin/HSQC/EA
- yucca_schidigera_NMR_data/minus-epicatechin/HSQC/format.temp
- yucca_schidigera_NMR_data/minus-epicatechin/HSQC/fq1list
- yucca_schidigera_NMR_data/minus-epicatechin/HSQC/gpnam1
- yucca_schidigera_NMR_data/minus-epicatechin/HSQC/gpnam2
- yucca_schidigera_NMR_data/minus-epicatechin/HSQC/gpnam3
- yucca_schidigera_NMR_data/minus-epicatechin/HSQC/gpnam4
- yucca_schidigera_NMR_data/minus-epicatechin/HSQC/gradient_calib
- yucca_schidigera_NMR_data/minus-epicatechin/HSQC/pdata/
- yucca_schidigera_NMR_data/minus-epicatechin/HSQC/pdata/1/
- yucca_schidigera_NMR_data/minus-epicatechin/HSQC/pdata/1/auditp.txt
- yucca_schidigera_NMR_data/minus-epicatechin/HSQC/pdata/1/clevels
- yucca_schidigera_NMR_data/minus-epicatechin/HSQC/pdata/1/curdat2
- yucca_schidigera_NMR_data/minus-epicatechin/HSQC/pdata/1/outd
- yucca_schidigera_NMR_data/minus-epicatechin/HSQC/pdata/1/proc
- yucca_schidigera_NMR_data/minus-epicatechin/HSQC/pdata/1/proc2
- yucca_schidigera_NMR_data/minus-epicatechin/HSQC/pdata/1/proc2s
- yucca_schidigera_NMR_data/minus-epicatechin/HSQC/pdata/1/procs
- yucca_schidigera_NMR_data/minus-epicatechin/HSQC/pdata/1/title
- yucca_schidigera_NMR_data/minus-epicatechin/HSQC/precom.output
- yucca_schidigera_NMR_data/minus-epicatechin/HSQC/pulseprogram
- yucca_schidigera_NMR_data/minus-epicatechin/HSQC/scon2
- yucca_schidigera_NMR_data/minus-epicatechin/HSQC/ser
- yucca_schidigera_NMR_data/minus-epicatechin/HSQC/shimvalues
- yucca_schidigera_NMR_data/minus-epicatechin/HSQC/specpar
- yucca_schidigera_NMR_data/minus-epicatechin/HSQC/spnam14
- yucca_schidigera_NMR_data/minus-epicatechin/HSQC/spnam18
- yucca_schidigera_NMR_data/minus-epicatechin/HSQC/spnam3
- yucca_schidigera_NMR_data/minus-epicatechin/HSQC/spnam31
- yucca_schidigera_NMR_data/minus-epicatechin/HSQC/spnam7
- yucca_schidigera_NMR_data/minus-epicatechin/HSQC/uxnmr.info
- yucca_schidigera_NMR_data/minus-epicatechin/HSQC/uxnmr.par
- yucca_schidigera_NMR_data/minus-epicatechin/HSQC/vtc_pid_settings
- yucca_schidigera_NMR_data/minus-epicatechin/p-CLIP-HSQC/
- yucca_schidigera_NMR_data/minus-epicatechin/p-CLIP-HSQC/acqu
- yucca_schidigera_NMR_data/minus-epicatechin/p-CLIP-HSQC/acqu2
- yucca_schidigera_NMR_data/minus-epicatechin/p-CLIP-HSQC/acqu2s
- yucca_schidigera_NMR_data/minus-epicatechin/p-CLIP-HSQC/acqus
- yucca_schidigera_NMR_data/minus-epicatechin/p-CLIP-HSQC/audita.txt
- yucca_schidigera_NMR_data/minus-epicatechin/p-CLIP-HSQC/EA
- yucca_schidigera_NMR_data/minus-epicatechin/p-CLIP-HSQC/format.temp
- yucca_schidigera_NMR_data/minus-epicatechin/p-CLIP-HSQC/fq1list
- yucca_schidigera_NMR_data/minus-epicatechin/p-CLIP-HSQC/gpnam1
- yucca_schidigera_NMR_data/minus-epicatechin/p-CLIP-HSQC/gpnam2
- yucca_schidigera_NMR_data/minus-epicatechin/p-CLIP-HSQC/gpnam3
- yucca_schidigera_NMR_data/minus-epicatechin/p-CLIP-HSQC/gradient_calib
- yucca_schidigera_NMR_data/minus-epicatechin/p-CLIP-HSQC/pdata/
- yucca_schidigera_NMR_data/minus-epicatechin/p-CLIP-HSQC/pdata/1/
- yucca_schidigera_NMR_data/minus-epicatechin/p-CLIP-HSQC/pdata/1/assocs
- yucca_schidigera_NMR_data/minus-epicatechin/p-CLIP-HSQC/pdata/1/auditp.txt
- yucca_schidigera_NMR_data/minus-epicatechin/p-CLIP-HSQC/pdata/1/clevels
- yucca_schidigera_NMR_data/minus-epicatechin/p-CLIP-HSQC/pdata/1/curdat2
- yucca_schidigera_NMR_data/minus-epicatechin/p-CLIP-HSQC/pdata/1/outd
- yucca_schidigera_NMR_data/minus-epicatechin/p-CLIP-HSQC/pdata/1/proc
- yucca_schidigera_NMR_data/minus-epicatechin/p-CLIP-HSQC/pdata/1/proc2
- yucca_schidigera_NMR_data/minus-epicatechin/p-CLIP-HSQC/pdata/1/proc2s
- yucca_schidigera_NMR_data/minus-epicatechin/p-CLIP-HSQC/pdata/1/procs
- yucca_schidigera_NMR_data/minus-epicatechin/p-CLIP-HSQC/pdata/1/title
- yucca_schidigera_NMR_data/minus-epicatechin/p-CLIP-HSQC/precom.output
- yucca_schidigera_NMR_data/minus-epicatechin/p-CLIP-HSQC/pulseprogram
- yucca_schidigera_NMR_data/minus-epicatechin/p-CLIP-HSQC/scon2
- yucca_schidigera_NMR_data/minus-epicatechin/p-CLIP-HSQC/ser
- yucca_schidigera_NMR_data/minus-epicatechin/p-CLIP-HSQC/shimvalues
- yucca_schidigera_NMR_data/minus-epicatechin/p-CLIP-HSQC/specpar
- yucca_schidigera_NMR_data/minus-epicatechin/p-CLIP-HSQC/spnam3
- yucca_schidigera_NMR_data/minus-epicatechin/p-CLIP-HSQC/spnam7
- yucca_schidigera_NMR_data/minus-epicatechin/p-CLIP-HSQC/uxnmr.info
- yucca_schidigera_NMR_data/minus-epicatechin/p-CLIP-HSQC/uxnmr.par
- yucca_schidigera_NMR_data/minus-epicatechin/p-CLIP-HSQC/vtc_pid_settings
- yucca_schidigera_NMR_data/plus-catechin/
- yucca_schidigera_NMR_data/plus-catechin/13C/
- yucca_schidigera_NMR_data/plus-catechin/13C/acqu
- yucca_schidigera_NMR_data/plus-catechin/13C/acqus
- yucca_schidigera_NMR_data/plus-catechin/13C/audita.txt
- yucca_schidigera_NMR_data/plus-catechin/13C/cpdprg2
- yucca_schidigera_NMR_data/plus-catechin/13C/EA
- yucca_schidigera_NMR_data/plus-catechin/13C/fid
- yucca_schidigera_NMR_data/plus-catechin/13C/format.temp
- yucca_schidigera_NMR_data/plus-catechin/13C/fq1list
- yucca_schidigera_NMR_data/plus-catechin/13C/gpnam1
- yucca_schidigera_NMR_data/plus-catechin/13C/gpnam2
- yucca_schidigera_NMR_data/plus-catechin/13C/gpnam3
- yucca_schidigera_NMR_data/plus-catechin/13C/gradient_calib
- yucca_schidigera_NMR_data/plus-catechin/13C/pdata/
- yucca_schidigera_NMR_data/plus-catechin/13C/pdata/1/
- yucca_schidigera_NMR_data/plus-catechin/13C/pdata/1/auditp.txt
- yucca_schidigera_NMR_data/plus-catechin/13C/pdata/1/outd
- yucca_schidigera_NMR_data/plus-catechin/13C/pdata/1/proc
- yucca_schidigera_NMR_data/plus-catechin/13C/pdata/1/procs
- yucca_schidigera_NMR_data/plus-catechin/13C/pdata/1/title
- yucca_schidigera_NMR_data/plus-catechin/13C/precom.output
- yucca_schidigera_NMR_data/plus-catechin/13C/pulseprogram
- yucca_schidigera_NMR_data/plus-catechin/13C/scon2
- yucca_schidigera_NMR_data/plus-catechin/13C/shimvalues
- yucca_schidigera_NMR_data/plus-catechin/13C/specpar
- yucca_schidigera_NMR_data/plus-catechin/13C/spnam5
- yucca_schidigera_NMR_data/plus-catechin/13C/uxnmr.info
- yucca_schidigera_NMR_data/plus-catechin/13C/uxnmr.par
- yucca_schidigera_NMR_data/plus-catechin/13C/vtc_pid_settings
- yucca_schidigera_NMR_data/plus-catechin/1H/
- yucca_schidigera_NMR_data/plus-catechin/1H/acqu
- yucca_schidigera_NMR_data/plus-catechin/1H/acqus
- yucca_schidigera_NMR_data/plus-catechin/1H/audita.txt
- yucca_schidigera_NMR_data/plus-catechin/1H/fid
- yucca_schidigera_NMR_data/plus-catechin/1H/format.temp
- yucca_schidigera_NMR_data/plus-catechin/1H/fq1list
- yucca_schidigera_NMR_data/plus-catechin/1H/pdata/
- yucca_schidigera_NMR_data/plus-catechin/1H/pdata/1/
- yucca_schidigera_NMR_data/plus-catechin/1H/pdata/1/auditp.txt
- yucca_schidigera_NMR_data/plus-catechin/1H/pdata/1/outd
- yucca_schidigera_NMR_data/plus-catechin/1H/pdata/1/proc
- yucca_schidigera_NMR_data/plus-catechin/1H/pdata/1/procs
- yucca_schidigera_NMR_data/plus-catechin/1H/pdata/1/title
- yucca_schidigera_NMR_data/plus-catechin/1H/precom.output
- yucca_schidigera_NMR_data/plus-catechin/1H/pulseprogram
- yucca_schidigera_NMR_data/plus-catechin/1H/scon2
- yucca_schidigera_NMR_data/plus-catechin/1H/shimvalues
- yucca_schidigera_NMR_data/plus-catechin/1H/specpar
- yucca_schidigera_NMR_data/plus-catechin/1H/uxnmr.info
- yucca_schidigera_NMR_data/plus-catechin/1H/uxnmr.par
- yucca_schidigera_NMR_data/plus-catechin/1H/vtc_pid_settings
- yucca_schidigera_NMR_data/plus-catechin/HSQC/
- yucca_schidigera_NMR_data/plus-catechin/HSQC-HECADE/
- yucca_schidigera_NMR_data/plus-catechin/HSQC-HECADE/acqu
- yucca_schidigera_NMR_data/plus-catechin/HSQC-HECADE/acqu2
- yucca_schidigera_NMR_data/plus-catechin/HSQC-HECADE/acqu2s
- yucca_schidigera_NMR_data/plus-catechin/HSQC-HECADE/acqus
- yucca_schidigera_NMR_data/plus-catechin/HSQC-HECADE/audita.txt
- yucca_schidigera_NMR_data/plus-catechin/HSQC-HECADE/EA
- yucca_schidigera_NMR_data/plus-catechin/HSQC-HECADE/format.ased
- yucca_schidigera_NMR_data/plus-catechin/HSQC-HECADE/format.temp
- yucca_schidigera_NMR_data/plus-catechin/HSQC-HECADE/fq1list
- yucca_schidigera_NMR_data/plus-catechin/HSQC-HECADE/gpnam1
- yucca_schidigera_NMR_data/plus-catechin/HSQC-HECADE/gpnam2
- yucca_schidigera_NMR_data/plus-catechin/HSQC-HECADE/gpnam3
- yucca_schidigera_NMR_data/plus-catechin/HSQC-HECADE/gradient_calib
- yucca_schidigera_NMR_data/plus-catechin/HSQC-HECADE/pdata/
- yucca_schidigera_NMR_data/plus-catechin/HSQC-HECADE/pdata/1/
- yucca_schidigera_NMR_data/plus-catechin/HSQC-HECADE/pdata/1/auditc.txt
- yucca_schidigera_NMR_data/plus-catechin/HSQC-HECADE/pdata/1/auditp.txt
- yucca_schidigera_NMR_data/plus-catechin/HSQC-HECADE/pdata/1/clevels
- yucca_schidigera_NMR_data/plus-catechin/HSQC-HECADE/pdata/1/curdat2
- yucca_schidigera_NMR_data/plus-catechin/HSQC-HECADE/pdata/1/outd
- yucca_schidigera_NMR_data/plus-catechin/HSQC-HECADE/pdata/1/proc
- yucca_schidigera_NMR_data/plus-catechin/HSQC-HECADE/pdata/1/proc2
- yucca_schidigera_NMR_data/plus-catechin/HSQC-HECADE/pdata/1/proc2s
- yucca_schidigera_NMR_data/plus-catechin/HSQC-HECADE/pdata/1/procs
- yucca_schidigera_NMR_data/plus-catechin/HSQC-HECADE/pdata/1/title
- yucca_schidigera_NMR_data/plus-catechin/HSQC-HECADE/precom.output
- yucca_schidigera_NMR_data/plus-catechin/HSQC-HECADE/pulseprogram
- yucca_schidigera_NMR_data/plus-catechin/HSQC-HECADE/scon2
- yucca_schidigera_NMR_data/plus-catechin/HSQC-HECADE/ser
- yucca_schidigera_NMR_data/plus-catechin/HSQC-HECADE/shimvalues
- yucca_schidigera_NMR_data/plus-catechin/HSQC-HECADE/specpar
- yucca_schidigera_NMR_data/plus-catechin/HSQC-HECADE/spnam3
- yucca_schidigera_NMR_data/plus-catechin/HSQC-HECADE/spnam7
- yucca_schidigera_NMR_data/plus-catechin/HSQC-HECADE/uxnmr.info
- yucca_schidigera_NMR_data/plus-catechin/HSQC-HECADE/uxnmr.par
- yucca_schidigera_NMR_data/plus-catechin/HSQC-HECADE/vtc_pid_settings
- yucca_schidigera_NMR_data/plus-catechin/HSQC/acqu
- yucca_schidigera_NMR_data/plus-catechin/HSQC/acqu2
- yucca_schidigera_NMR_data/plus-catechin/HSQC/acqu2s
- yucca_schidigera_NMR_data/plus-catechin/HSQC/acqus
- yucca_schidigera_NMR_data/plus-catechin/HSQC/audita.txt
- yucca_schidigera_NMR_data/plus-catechin/HSQC/cpdprg2
- yucca_schidigera_NMR_data/plus-catechin/HSQC/EA
- yucca_schidigera_NMR_data/plus-catechin/HSQC/format.temp
- yucca_schidigera_NMR_data/plus-catechin/HSQC/fq1list
- yucca_schidigera_NMR_data/plus-catechin/HSQC/gpnam1
- yucca_schidigera_NMR_data/plus-catechin/HSQC/gpnam2
- yucca_schidigera_NMR_data/plus-catechin/HSQC/gpnam3
- yucca_schidigera_NMR_data/plus-catechin/HSQC/gpnam4
- yucca_schidigera_NMR_data/plus-catechin/HSQC/gradient_calib
- yucca_schidigera_NMR_data/plus-catechin/HSQC/pdata/
- yucca_schidigera_NMR_data/plus-catechin/HSQC/pdata/1/
- yucca_schidigera_NMR_data/plus-catechin/HSQC/pdata/1/auditp.txt
- yucca_schidigera_NMR_data/plus-catechin/HSQC/pdata/1/clevels
- yucca_schidigera_NMR_data/plus-catechin/HSQC/pdata/1/curdat2
- yucca_schidigera_NMR_data/plus-catechin/HSQC/pdata/1/outd
- yucca_schidigera_NMR_data/plus-catechin/HSQC/pdata/1/proc
- yucca_schidigera_NMR_data/plus-catechin/HSQC/pdata/1/proc2
- yucca_schidigera_NMR_data/plus-catechin/HSQC/pdata/1/proc2s
- yucca_schidigera_NMR_data/plus-catechin/HSQC/pdata/1/procs
- yucca_schidigera_NMR_data/plus-catechin/HSQC/pdata/1/title
- yucca_schidigera_NMR_data/plus-catechin/HSQC/precom.output
- yucca_schidigera_NMR_data/plus-catechin/HSQC/pulseprogram
- yucca_schidigera_NMR_data/plus-catechin/HSQC/scon2
- yucca_schidigera_NMR_data/plus-catechin/HSQC/ser
- yucca_schidigera_NMR_data/plus-catechin/HSQC/shimvalues
- yucca_schidigera_NMR_data/plus-catechin/HSQC/specpar
- yucca_schidigera_NMR_data/plus-catechin/HSQC/spnam14
- yucca_schidigera_NMR_data/plus-catechin/HSQC/spnam18
- yucca_schidigera_NMR_data/plus-catechin/HSQC/spnam3
- yucca_schidigera_NMR_data/plus-catechin/HSQC/spnam31
- yucca_schidigera_NMR_data/plus-catechin/HSQC/spnam7
- yucca_schidigera_NMR_data/plus-catechin/HSQC/uxnmr.info
- yucca_schidigera_NMR_data/plus-catechin/HSQC/uxnmr.par
- yucca_schidigera_NMR_data/plus-catechin/HSQC/vtc_pid_settings
- yucca_schidigera_NMR_data/plus-catechin/p-CLIP-HSQC/
[truncated: 926 more entries]
