# Supplementary material for: Yuccalechins A–C from the Yucca schidigera Roezl ex Ortgies Bark: Elucidation of the Relative and Absolute Configurations of Three New Spirobiflavonoids and Their Cholinesterase Inhibitory Activities
Source: Molecules. 2019 Nov 16;24(22):4162. doi: 10.3390/molecules24224162 (PMC6891570; doi:10.3390/molecules24224162)
Supplement: Supplementary file 1 [file molecules-24-04162-s001.zip › yucca_schidigera_NMR_data/minus-epicatechin/13C/fq1list]

O 125.787968
-23000000
-22917969
-22835938
-22753906
-22671875
-22589844
-22507813
-22425781
-22343750
-22261719
-22179688
-22097656
-22015625
-21933594
-21851563
-21769531
-21687500
-21605469
-21523438
-21441406
-21359375
-21277344
-21195313
-21113281
-21031250
-20949219
-20867188
-20785156
-20703125
-20621094
-20539063
-20457031
-20375000
-20292969
-20210938
-20128906
-20046875
-19964844
-19882813
-19800781
-19718750
-19636719
-19554688
-19472656
-19390625
-19308594
-19226563
-19144531
-19062500
-18980469
-18898438
-18816406
-18734375
-18652344
-18570313
-18488281
-18406250
-18324219
-18242188
-18160156
-18078125
-17996094
-17914063
-17832031
-17750000
-17667969
-17585938
-17503906
-17421875
-17339844
-17257813
-17175781
-17093750
-17011719
-16929688
-16847656
-16765625
-16683594
-16601563
-16519531
-16437500
-16355469
-16273438
-16191406
-16109375
-16027344
-15945313
-15863281
-15781250
-15699219
-15617188
-15535156
-15453125
-15371094
-15289063
-15207031
-15125000
-15042969
-14960938
-14878906
-14796875
-14714844
-14632813
-14550781
-14468750
-14386719
-14304688
-14222656
-14140625
-14058594
-13976563
-13894531
-13812500
-13730469
-13648438
-13566406
-13484375
-13402344
-13320313
-13238281
-13156250
-13074219
-12992188
-12910156
-12828125
-12746094
-12664063
-12582031
-12500000
-12417969
-12335938
-12253906
-12171875
-12089844
-12007813
-11925781
-11843750
-11761719
-11679688
-11597656
-11515625
-11433594
-11351563
-11269531
-11187500
-11105469
-11023438
-10941406
-10859375
-10777344
-10695313
-10613281
-10531250
-10449219
-10367188
-10285156
-10203125
-10121094
-10039063
-9957031
-9875000
-9792969
-9710938
-9628906
-9546875
-9464844
-9382813
-9300781
-9218750
-9136719
-9054688
-8972656
-8890625
-8808594
-8726563
-8644531
-8562500
-8480469
-8398438
-8316406
-8234375
-8152344
-8070313
-7988281
-7906250
-7824219
-7742188
-7660156
-7578125
-7496094
-7414063
-7332031
-7250000
-7167969
-7085938
-7003906
-6921875
-6839844
-6757813
-6675781
-6593750
-6511719
-6429688
-6347656
-6265625
-6183594
-6101563
-6019531
-5937500
-5855469
-5773438
-5691406
-5609375
-5527344
-5445313
-5363281
-5281250
-5199219
-5117188
-5035156
-4953125
-4871094
-4789063
-4707031
-4625000
-4542969
-4460938
-4378906
-4296875
-4214844
-4132813
-4050781
-3968750
-3886719
-3804688
-3722656
-3640625
-3558594
-3476563
-3394531
-3312500
-3230469
-3148438
-3066406
-2984375
-2902344
-2820313
-2738281
-2656250
-2574219
-2492188
-2410156
-2328125
-2246094
-2164063
-2082031
-2000000
-1992172
-1984344
-1976517
-1968689
-1960861
-1953033
-1945205
-1937378
-1929550
-1921722
-1913894
-1906067
-1898239
-1890411
-1882583
-1874755
-1866928
-1859100
-1851272
-1843444
-1835616
-1827789
-1819961
-1812133
-1804305
-1796477
-1788650
-1780822
-1772994
-1765166
-1757339
-1749511
-1741683
-1733855
-1726027
-1718200
-1710372
-1702544
-1694716
-1686888
-1679061
-1671233
-1663405
-1655577
-1647750
-1639922
-1632094
-1624266
-1616438
-1608611
-1600783
-1592955
-1585127
-1577299
-1569472
-1561644
-1553816
-1545988
-1538160
-1530333
-1522505
-1514677
-1506849
-1499022
-1491194
-1483366
-1475538
-1467710
-1459883
-1452055
-1444227
-1436399
-1428571
-1420744
-1412916
-1405088
-1397260
-1389432
-1381605
-1373777
-1365949
-1358121
-1350294
-1342466
-1334638
-1326810
-1318982
-1311155
-1303327
-1295499
-1287671
-1279843
-1272016
-1264188
-1256360
-1248532
-1240705
-1232877
-1225049
-1217221
-1209393
-1201566
-1193738
-1185910
-1178082
-1170254
-1162427
-1154599
-1146771
-1138943
-1131115
-1123288
-1115460
-1107632
-1099804
-1091977
-1084149
-1076321
-1068493
-1060665
-1052838
-1045010
-1037182
-1029354
-1021526
-1013699
-1005871
 -998043
 -990215
 -982387
 -974560
 -966732
 -958904
 -951076
 -943249
 -935421
 -927593
 -919765
 -911937
 -904110
 -896282
 -888454
 -880626
 -872798
 -864971
 -857143
 -849315
 -841487
 -833659
 -825832
 -818004
 -810176
 -802348
 -794521
 -786693
 -778865
 -771037
 -763209
 -755382
 -747554
 -739726
 -731898
 -724070
 -716243
 -708415
 -700587
 -692759
 -684932
 -677104
 -669276
 -661448
 -653620
 -645793
 -637965
 -630137
 -622309
 -614481
 -606654
 -598826
 -590998
 -583170
 -575342
 -567515
 -559687
 -551859
 -544031
 -536204
 -528376
 -520548
 -512720
 -504892
 -497065
 -489237
 -481409
 -473581
 -465753
 -457926
 -450098
 -442270
 -434442
 -426614
 -418787
 -410959
 -403131
 -395303
 -387476
 -379648
 -371820
 -363992
 -356164
 -348337
 -340509
 -332681
 -324853
 -317025
 -309198
 -301370
 -293542
 -285714
 -277886
 -270059
 -262231
 -254403
 -246575
 -238748
 -230920
 -223092
 -215264
 -207436
 -199609
 -191781
 -183953
 -176125
 -168297
 -160470
 -152642
 -144814
 -136986
 -129159
 -121331
 -113503
 -105675
  -97847
  -90020
  -82192
  -74364
  -66536
  -58708
  -50881
  -43053
  -35225
  -27397
  -19569
  -11742
   -3914
    3914
   11742
   19569
   27397
   35225
   43053
   50881
   58708
   66536
   74364
   82192
   90020
   97847
  105675
  113503
  121331
  129159
  136986
  144814
  152642
  160470
  168297
  176125
  183953
  191781
  199609
  207436
  215264
  223092
  230920
  238748
  246575
  254403
  262231
  270059
  277886
  285714
  293542
  301370
  309198
  317025
  324853
  332681
  340509
  348337
  356164
  363992
  371820
  379648
  387476
  395303
  403131
  410959
  418787
  426614
  434442
  442270
  450098
  457926
  465753
  473581
  481409
  489237
  497065
  504892
  512720
  520548
  528376
  536204
  544031
  551859
  559687
  567515
  575342
  583170
  590998
  598826
  606654
  614481
  622309
  630137
  637965
  645793
  653620
  661448
  669276
  677104
  684932
  692759
  700587
  708415
  716243
  724070
  731898
  739726
  747554
  755382
  763209
  771037
  778865
  786693
  794521
  802348
  810176
  818004
  825832
  833659
  841487
  849315
  857143
  864971
  872798
  880626
  888454
  896282
  904110
  911937
  919765
  927593
  935421
  943249
  951076
  958904
  966732
  974560
  982387
  990215
  998043
 1005871
 1013699
 1021526
 1029354
 1037182
 1045010
 1052838
 1060665
 1068493
 1076321
 1084149
 1091977
 1099804
 1107632
 1115460
 1123288
 1131115
 1138943
 1146771
 1154599
 1162427
 1170254
 1178082
 1185910
 1193738
 1201566
 1209393
 1217221
 1225049
 1232877
 1240705
 1248532
 1256360
 1264188
 1272016
 1279843
 1287671
 1295499
 1303327
 1311155
 1318982
 1326810
 1334638
 1342466
 1350294
 1358121
 1365949
 1373777
 1381605
 1389432
 1397260
 1405088
 1412916
 1420744
 1428571
 1436399
 1444227
 1452055
 1459883
 1467710
 1475538
 1483366
 1491194
 1499022
 1506849
 1514677
 1522505
 1530333
 1538160
 1545988
 1553816
 1561644
 1569472
 1577299
 1585127
 1592955
 1600783
 1608611
 1616438
 1624266
 1632094
 1639922
 1647750
 1655577
 1663405
 1671233
 1679061
 1686888
 1694716
 1702544
 1710372
 1718200
 1726027
 1733855
 1741683
 1749511
 1757339
 1765166
 1772994
 1780822
 1788650
 1796477
 1804305
 1812133
 1819961
 1827789
 1835616
 1843444
 1851272
 1859100
 1866928
 1874755
 1882583
 1890411
 1898239
 1906067
 1913894
 1921722
 1929550
 1937378
 1945205
 1953033
 1960861
 1968689
 1976517
 1984344
 1992172
 2000000
 2082031
 2164062
 2246094
 2328125
 2410156
 2492187
 2574219
 2656250
 2738281
 2820312
 2902344
 2984375
 3066406
 3148437
 3230469
 3312500
 3394531
 3476562
 3558594
 3640625
 3722656
 3804687
 3886719
 3968750
 4050781
 4132812
 4214844
 4296875
 4378906
 4460937
 4542969
 4625000
 4707031
 4789062
 4871094
 4953125
 5035156
 5117187
 5199219
 5281250
 5363281
 5445312
 5527344
 5609375
 5691406
 5773437
 5855469
 5937500
 6019531
 6101562
 6183594
 6265625
 6347656
 6429687
 6511719
 6593750
 6675781
 6757812
 6839844
 6921875
 7003906
 7085937
 7167969
 7250000
 7332031
 7414062
 7496094
 7578125
 7660156
 7742187
 7824219
 7906250
 7988281
 8070312
 8152344
 8234375
 8316406
 8398437
 8480469
 8562500
 8644531
 8726562
 8808594
 8890625
 8972656
 9054687
 9136719
 9218750
 9300781
 9382812
 9464844
 9546875
 9628906
 9710937
 9792969
 9875000
 9957031
10039062
10121094
10203125
10285156
10367187
10449219
10531250
10613281
10695312
10777344
10859375
10941406
11023437
11105469
11187500
11269531
11351562
11433594
11515625
11597656
11679687
11761719
11843750
11925781
12007812
12089844
12171875
12253906
12335937
12417969
12500000
12582031
12664062
12746094
12828125
12910156
12992187
13074219
13156250
13238281
13320312
13402344
13484375
13566406
13648437
13730469
13812500
13894531
13976562
14058594
14140625
14222656
14304687
14386719
14468750
14550781
14632812
14714844
14796875
14878906
14960937
15042969
15125000
15207031
15289062
15371094
15453125
15535156
15617187
15699219
15781250
15863281
15945312
16027344
16109375
16191406
16273437
16355469
16437500
16519531
16601562
16683594
16765625
16847656
16929687
17011719
17093750
17175781
17257812
17339844
17421875
17503906
17585937
17667969
17750000
17832031
17914062
17996094
18078125
18160156
18242187
18324219
18406250
18488281
18570312
18652344
18734375
18816406
18898437
18980469
19062500
19144531
19226562
19308594
19390625
19472656
19554687
19636719
19718750
19800781
19882812
19964844
20046875
20128906
20210937
20292969
20375000
20457031
20539062
20621094
20703125
20785156
20867187
20949219
21031250
21113281
21195312
21277344
21359375
21441406
21523437
21605469
21687500
21769531
21851562
21933594
22015625
22097656
22179687
22261719
22343750
22425781
22507812
22589844
22671875
22753906
22835937
22917969
23000000
