# Supplementary material for: Yuccalechins A–C from the Yucca schidigera Roezl ex Ortgies Bark: Elucidation of the Relative and Absolute Configurations of Three New Spirobiflavonoids and Their Cholinesterase Inhibitory Activities
Source: Molecules. 2019 Nov 16;24(22):4162. doi: 10.3390/molecules24224162 (PMC6891570; doi:10.3390/molecules24224162)
Supplement: Supplementary file 1 [file molecules-24-04162-s001.zip › yucca_schidigera_NMR_data/minus-epicatechin/13C/pdata/1/auditp.txt]

##TITLE= Audit trail, TopSpin 3.5 pl 7
##JCAMPDX= 5.01
##ORIGIN= Bruker BioSpin GmbH
##OWNER= nmrsu
$$ C:\Bruker\TopSpin3.2pl1\data\skozachok/minus-epicatechin/4/pdata/1/auditp.txt
##AUDIT TRAIL=  $$ (NUMBER, WHEN, WHO, WHERE, PROCESS, VERSION, WHAT)
(   1,<2019-09-10 16:10:07.389 +0200>,<nmrsu>,<CZC2401QZ0>,<go4>,<TopSpin 3.5.7>,
      <created by zg
	started at 2019-09-10 15:07:59.191 +0200,
	POWCHK enabled, PULCHK disabled,
       configuration hash MD5:
       02 E4 A3 8A B1 9D 73 6B 74 32 69 E2 17 A8 22 3F
       data hash MD5: 32K
       C7 60 1A 5D F9 13 BF 53 F1 48 57 FB DA FD 97 91>)
(   2,<2019-09-10 18:10:48.050 +0200>,<nmrsu>,<CZC2401QZ0>,<proc1d>,<TopSpin 3.5.7>,
      <Start of raw data processing
       ef ME_mod = 2 NCOEF = 4096 LPBIN = 256K LB = 2 FT_mod = 6 PKNL = 1 SI = 64K 
       data hash MD5: 64K
       DE 61 F8 B1 53 C3 22 73 CB A4 4F 85 95 B6 ED 93>)
(   3,<2019-09-10 18:10:48.338 +0200>,<nmrsu>,<CZC2401QZ0>,<proc1d>,<TopSpin 3.5.7>,
      <apk 
       data hash MD5: 64K
       33 69 09 4C 68 92 7A B1 F6 40 4B 65 2C CC FC B9>)
(   4,<2019-09-10 18:10:48.395 +0200>,<nmrsu>,<CZC2401QZ0>,<proc1d>,<TopSpin 3.5.7>,
      <abs n ABSG = 5 
       data hash MD5: 64K
       72 42 20 89 26 A8 53 97 9A E3 94 8D 96 A2 5B FC>)
(   5,<2019-09-10 18:10:49.123 +0200>,<nmrsu>,<CZC2401QZ0>,<proc1d>,<TopSpin 3.5.7>,
      <pk fgphup PHC0 = -180 PHC1 = 0 
       data hash MD5: 64K
       83 13 80 C2 CF 70 78 60 C5 14 30 44 4C F4 9F 83>)
(   6,<2019-09-15 17:12:34.997 +0200>,<nmrsu>,<CZC2401QZ0>,<disknew>,<TopSpin 3.5.7>,
      <imaginary data deleted>)
(   7,<2019-10-23 14:36:02.983 +0200>,<nmrsu>,<CZC2401QZ0>,<disknew>,<TopSpin 3.5.7>,
      <processed data deleted>)
##END=

$$ hash MD5
$$ 3A 28 EC F7 04 95 58 CA 64 A7 03 94 6D 70 4A 50
