# Supplementary material for: Yuccalechins A–C from the Yucca schidigera Roezl ex Ortgies Bark: Elucidation of the Relative and Absolute Configurations of Three New Spirobiflavonoids and Their Cholinesterase Inhibitory Activities
Source: Molecules. 2019 Nov 16;24(22):4162. doi: 10.3390/molecules24224162 (PMC6891570; doi:10.3390/molecules24224162)
Supplement: Supplementary file 1 [file molecules-24-04162-s001.zip › yucca_schidigera_NMR_data/minus-epicatechin/1H/pdata/1/auditp.txt]

##TITLE= Audit trail, TopSpin 3.5 pl 7
##JCAMPDX= 5.01
##ORIGIN= Bruker BioSpin GmbH
##OWNER= nmrsu
$$ C:\Bruker\TopSpin3.2pl1\data\skozachok/minus-epicatechin/1/pdata/1/auditp.txt
##AUDIT TRAIL=  $$ (NUMBER, WHEN, WHO, WHERE, PROCESS, VERSION, WHAT)
(   1,<2019-09-10 13:30:44.283 +0200>,<nmrsu>,<CZC2401QZ0>,<go4>,<TopSpin 3.5.7>,
      <created by zg
	started at 2019-09-10 13:27:49.679 +0200,
	POWCHK enabled, PULCHK disabled,
       configuration hash MD5:
       02 E4 A3 8A B1 9D 73 6B 74 32 69 E2 17 A8 22 3F
       data hash MD5: 64K
       3D D7 BC F3 CC 89 0B 01 69 76 54 B7 3D EC 2C 1C>)
(   2,<2019-09-10 13:30:45.084 +0200>,<nmrsu>,<CZC2401QZ0>,<proc1d>,<TopSpin 3.5.7>,
      <Start of raw data processing
       ef ME_mod = 2 NCOEF = 4096 LPBIN = 256K LB = 0.3 FT_mod = 6 PKNL = 1 SI = 128K 
       data hash MD5: 128K
       57 15 13 A7 FC 66 A5 A1 5C BC 8B 89 B4 52 7E 03>)
(   3,<2019-09-10 13:30:45.481 +0200>,<nmrsu>,<CZC2401QZ0>,<proc1d>,<TopSpin 3.5.7>,
      <apk 
       data hash MD5: 128K
       BE 7B 01 5C 12 E8 6C 3A F0 E8 0A 0E C6 B5 DB 42>)
(   4,<2019-09-10 13:30:45.543 +0200>,<nmrsu>,<CZC2401QZ0>,<proc1d>,<TopSpin 3.5.7>,
      <abs n ABSG = 5 
       data hash MD5: 128K
       99 37 B8 F6 F7 EE F1 EE 5E E5 20 DD 68 2B 62 62>)
(   5,<2019-09-15 17:12:34.981 +0200>,<nmrsu>,<CZC2401QZ0>,<disknew>,<TopSpin 3.5.7>,
      <imaginary data deleted>)
(   6,<2019-10-23 14:36:02.981 +0200>,<nmrsu>,<CZC2401QZ0>,<disknew>,<TopSpin 3.5.7>,
      <processed data deleted>)
##END=

$$ hash MD5
$$ BE BC 28 BF 4C D2 3B A7 59 60 45 48 26 D7 4A B2
