# Supplementary material for: Yuccalechins A–C from the Yucca schidigera Roezl ex Ortgies Bark: Elucidation of the Relative and Absolute Configurations of Three New Spirobiflavonoids and Their Cholinesterase Inhibitory Activities
Source: Molecules. 2019 Nov 16;24(22):4162. doi: 10.3390/molecules24224162 (PMC6891570; doi:10.3390/molecules24224162)
Supplement: Supplementary file 1 [file molecules-24-04162-s001.zip › yucca_schidigera_NMR_data/minus-epicatechin/HSQC-HECADE/pdata/1/auditp.txt]

##TITLE= Audit trail, TopSpin 3.5 pl 7
##JCAMPDX= 5.01
##ORIGIN= Bruker BioSpin GmbH
##OWNER= nmrsu
$$ C:\Bruker\TopSpin3.2pl1\data\skozachok/minus-epicatechin/6/pdata/1/auditp.txt
##AUDIT TRAIL=  $$ (NUMBER, WHEN, WHO, WHERE, PROCESS, VERSION, WHAT)
(   1,<2019-09-11 03:39:46.947 +0200>,<nmrsu>,<CZC2401QZ0>,<go4>,<TopSpin 3.5.7>,
      <created by zg
	started at 2019-09-10 18:07:23.151 +0200,
	POWCHK enabled, PULCHK disabled,
       configuration hash MD5:
       02 E4 A3 8A B1 9D 73 6B 74 32 69 E2 17 A8 22 3F
       data hash MD5: 8K * 512
       7B 98 0A CB E9 BE 0E F7 51 A9 32 94 DE 2B C5 0F>)
(   2,<2019-09-11 04:43:35.480 +0200>,<nmrsu>,<CZC2401QZ0>,<proc2d>,<TopSpin 3.5.7>,
      <Start of raw data processing
       xfb F2: SI = 4K BC_mod = 4 WDW = 4 SSB = 2 FT_mod = 6 PKNL = 1 PHC0 = -29.51044 PHC1 = 45.26501 F1: SI = 4K ME_mod = 2 NCOEF = 128 LPBIN = 1K WDW = 4 SSB = 2 FT_mod = 6 FCOR = 0.5 PHC0 = 15.18392 PHC1 = -28.8
       data hash MD5: 4K * 4K
       57 4C 28 C3 4C C2 DD 17 D3 E9 61 46 49 8D 44 5A>)
(   3,<2019-09-11 04:44:11.257 +0200>,<nmrsu>,<CZC2401QZ0>,<apkm>,<TopSpin 3.5.7>,
      <apkm 
       data hash MD5: 4K * 4K
       FB AC A9 C7 5D C0 17 51 A7 64 A2 1B 2E B2 73 C9>)
(   4,<2019-09-11 04:44:27.885 +0200>,<nmrsu>,<CZC2401QZ0>,<proc2d>,<TopSpin 3.5.7>,
      <abs1 F1: ABSG = 5 ABSF1 = 179.9434 ABSF2 = 10.05682
       data hash MD5: 4K * 4K
       E7 81 BC 8C B4 86 C4 E0 AE 1E DA 08 90 22 50 C1>)
(   5,<2019-09-11 04:44:32.082 +0200>,<nmrsu>,<CZC2401QZ0>,<proc2d>,<TopSpin 3.5.7>,
      <abs2 F2: ABSG = 5 ABSF1 = 8.998309 ABSF2 = 1.001508
       data hash MD5: 4K * 4K
       27 14 81 5C AB 5B 1D 33 BC 5C 48 82 4E 48 62 0E>)
(   6,<2019-09-15 17:12:35.024 +0200>,<nmrsu>,<CZC2401QZ0>,<disknew>,<TopSpin 3.5.7>,
      <imaginary data deleted>)
(   7,<2019-10-23 14:36:02.993 +0200>,<nmrsu>,<CZC2401QZ0>,<disknew>,<TopSpin 3.5.7>,
      <processed data deleted>)
##END=

$$ hash MD5
$$ F6 DC E9 00 A2 8A 7C CE 39 75 28 90 26 6B 1B D2
