# Supplementary material for: Yuccalechins A–C from the Yucca schidigera Roezl ex Ortgies Bark: Elucidation of the Relative and Absolute Configurations of Three New Spirobiflavonoids and Their Cholinesterase Inhibitory Activities
Source: Molecules. 2019 Nov 16;24(22):4162. doi: 10.3390/molecules24224162 (PMC6891570; doi:10.3390/molecules24224162)
Supplement: Supplementary file 1 [file molecules-24-04162-s001.zip › yucca_schidigera_NMR_data/minus-epicatechin/HSQC-HECADE/pulseprogram]

# 1 "C:/Bruker/TopSpin3.5pl7/exp/stan/nmr/lists/pp/hsqcdietgpjcndsisp"
;hsqcdietgpjcndsisp
;avance-version (12/01/11)
;HSQC-HECADE
;2D H-1/X correlation via double inept transfer
;   using sensitivity improvement and DIPSI2
;   for homonuclear Hartman-Hahn mixing
;for determination of XH long range coupling constants
;   using E.COSY
;   splitting in F1:   1J (XH)
;   splitting in F2:   nJ (XH')
;phase sensitive using Echo/Antiecho-TPPI gradient selection
;no decoupling during acquisition
;
;W. Kozminski & D. Nanz, J. Magn. Reson. 142, 294-299 (2000)
;
;$CLASS=HighRes
;$DIM=2D
;$TYPE=
;$SUBTYPE=
;$COMMENT=


# 1 "C:/Bruker/TopSpin3.5pl7/exp/stan/nmr/lists/pp/Avance.incl" 1
;Avance3.incl
;   for AV III
;
;avance-version (13/06/17)
;
;$CLASS=HighRes Incl
;$COMMENT=
# 169 "C:/Bruker/TopSpin3.5pl7/exp/stan/nmr/lists/pp/Avance.incl"
;$Id: Avance3.incl,v 1.10.2.2 2013/08/30 09:43:33 ber Exp $
# 23 "C:/Bruker/TopSpin3.5pl7/exp/stan/nmr/lists/pp/hsqcdietgpjcndsisp" 2

# 1 "C:/Bruker/TopSpin3.5pl7/exp/stan/nmr/lists/pp/Grad.incl" 1
;Grad2.incl  -  include file for Gradient Spectroscopy
;   for TCU3
;
;avance-version (07/01/17)
;
;$CLASS=HighRes Incl
;$COMMENT=

# 27 "C:/Bruker/TopSpin3.5pl7/exp/stan/nmr/lists/pp/Grad.incl"
define list<gradient> EA=<EA>


# 31 "C:/Bruker/TopSpin3.5pl7/exp/stan/nmr/lists/pp/Grad.incl"
;$Id: Grad2.incl,v 1.14 2012/01/31 17:49:21 ber Exp $
# 24 "C:/Bruker/TopSpin3.5pl7/exp/stan/nmr/lists/pp/hsqcdietgpjcndsisp" 2

# 1 "C:/Bruker/TopSpin3.5pl7/exp/stan/nmr/lists/pp/Delay.incl" 1
;Delay.incl  -  include file for commonly used delays
;
;version (13/08/07)
;
;$CLASS=HighRes Incl
;$COMMENT=

# 9 "C:/Bruker/TopSpin3.5pl7/exp/stan/nmr/lists/pp/Delay.incl"
;general delays

define delay DELTA
define delay DELTA1
define delay DELTA2
define delay DELTA3
define delay DELTA4
define delay DELTA5
define delay DELTA6
define delay DELTA7
define delay DELTA8
define delay DELTA9
define delay DELTA10
define delay DELTA11
define delay DELTA12
define delay DELTA13
define delay DELTA14
define delay DELTA15
define delay DELTA16

define delay TAU
define delay TAU1
define delay TAU2
define delay TAU3
define delay TAU4
define delay TAU5
define delay TAU6
define delay TAU7
define delay TAU8
define delay TAU9
# 40 "C:/Bruker/TopSpin3.5pl7/exp/stan/nmr/lists/pp/Delay.incl"
define delay INCR1
define delay INCR2
define delay INCR3
define delay INCR4
define delay INCR5
define delay INCR6


;delays for centering pulses
# 50 "C:/Bruker/TopSpin3.5pl7/exp/stan/nmr/lists/pp/Delay.incl"
define delay CEN_HN1
define delay CEN_HN2
define delay CEN_HN3
define delay CEN_HC1
define delay CEN_HC2
define delay CEN_HC3
define delay CEN_HC4
define delay CEN_HP1
define delay CEN_HP2
define delay CEN_CN1
define delay CEN_CN2
define delay CEN_CN3
define delay CEN_CN4
define delay CEN_CP1
define delay CEN_CP2


;loop counters
# 69 "C:/Bruker/TopSpin3.5pl7/exp/stan/nmr/lists/pp/Delay.incl"
define loopcounter COUNTER
define loopcounter SCALEF
define loopcounter FACTOR1
define loopcounter FACTOR2
define loopcounter FACTOR3
define loopcounter FACTOR4
define loopcounter FACTOR5
define loopcounter FACTOR6


# 80 "C:/Bruker/TopSpin3.5pl7/exp/stan/nmr/lists/pp/Delay.incl"
;$Id: Delay.incl,v 1.14.2.1 2013/08/30 09:43:33 ber Exp $
# 25 "C:/Bruker/TopSpin3.5pl7/exp/stan/nmr/lists/pp/hsqcdietgpjcndsisp" 2


# 28 "C:/Bruker/TopSpin3.5pl7/exp/stan/nmr/lists/pp/hsqcdietgpjcndsisp"
"p2=p1*2"
"d2=1s/(cnst2*2)"
"d4=1s/(cnst2*4)"


"d0=3u"
"d20=3u"
# 36 "C:/Bruker/TopSpin3.5pl7/exp/stan/nmr/lists/pp/hsqcdietgpjcndsisp"
"in0=inf1/2"

"in20=in0*cnst16"

# 41 "C:/Bruker/TopSpin3.5pl7/exp/stan/nmr/lists/pp/hsqcdietgpjcndsisp"
"FACTOR1=(d9/(p6*115.112))/2"
"l1=FACTOR1*2"


"DELTA=p16+d16+p2+d0*2-4u"
"DELTA1=p16+d16-p14+8u"
"DELTA2=d4-p14/2-4u"
"DELTA3=d24-cnst17*p24/2-4u"
"DELTA4=d20*2+p14-p1*2/PI+4u"
"DELTA5=d2-p14/2"
# 52 "C:/Bruker/TopSpin3.5pl7/exp/stan/nmr/lists/pp/hsqcdietgpjcndsisp"
"TAU=p14"


"l0=1"
# 1 "mc_line 58 file C:/Bruker/TopSpin3.5pl7/exp/stan/nmr/lists/pp/hsqcdietgpjcndsisp exp. def. part of mc cmd. before ze"
; dimension 2D; AQ_mode  (F1) Echo-Antiecho
define delay MCWRK
define delay MCREST
define delay d0orig
"d0orig=d0"
define delay d20orig
"d20orig=d20"
define loopcounter l0orig
"l0orig=l0"
define loopcounter t1loop
"t1loop=0"
define loopcounter ph1loop
"ph1loop=0"
define loopcounter ST1CNT
"ST1CNT = td1 / 2"
"MCREST = d1 - d1"
"MCWRK = 0.066667*d1"

    dccorr
# 58 "C:/Bruker/TopSpin3.5pl7/exp/stan/nmr/lists/pp/hsqcdietgpjcndsisp"
# 58 "C:/Bruker/TopSpin3.5pl7/exp/stan/nmr/lists/pp/hsqcdietgpjcndsisp"
1 ze
# 1 "mc_line 58 file C:/Bruker/TopSpin3.5pl7/exp/stan/nmr/lists/pp/hsqcdietgpjcndsisp exp. def. of mc cmd. after ze"
LBLAV, MCWRK
      "d0=d0orig + t1loop * in0 "
      "d20=d20orig + t1loop * in20 "
      "phval5 = (ph1loop % 2) * 180"
      MCWRK ip5 + phval5
      "phval3 = (t1loop * 180)%360"
      MCWRK ip3 + phval3
      "phval6 = (t1loop * 180)%360"
      MCWRK ip6 + phval6
      "phval31 = (t1loop * 180)%360"
      MCWRK ip31 + phval31
      MCWRK
      "phval0 = ph1loop * 1"
      MCWRK setgrad EA
      "l0 = l0orig + ph1loop * 1"

# 59 "C:/Bruker/TopSpin3.5pl7/exp/stan/nmr/lists/pp/hsqcdietgpjcndsisp"
# 1 "mc_line 59 file C:/Bruker/TopSpin3.5pl7/exp/stan/nmr/lists/pp/hsqcdietgpjcndsisp exp. start label for mc cmd."
2 MCWRK  * 7
LBLF1, MCWRK  * 7
LBLST1, MCWRK
  MCREST
# 60 "C:/Bruker/TopSpin3.5pl7/exp/stan/nmr/lists/pp/hsqcdietgpjcndsisp"
3 (p1 ph1)
  DELTA2 pl0:f2
  4u
  (center (p2 ph1) (p14:sp3 ph6):f2 )
  4u
  DELTA2 pl2:f2 setnmr3|0 setnmr0|34|32|33 ctrlgrad 0
  (p1 ph2) 

  p16:gp3
  d16

  (p3 ph3):f2
  d0 
  (p2 ph7)
  d0
  p16:gp1*EA
  d16 pl0:f2
  (p24:sp7 ph4):f2
  4u
  DELTA pl2:f2
  (center (p1 ph1) (p3 ph4):f2 )
  DELTA3 pl0:f2
  4u
  (center (p2 ph1) (p24:sp7 ph1):f2 )
  4u
  DELTA3 pl2:f2
  (center (p1 ph2) (p3 ph5):f2 )
  DELTA2 pl0:f2
  4u
  (center (p2 ph1) (p14:sp3 ph1):f2 )
  4u
  DELTA2
  (p1 ph1)
# 94 "C:/Bruker/TopSpin3.5pl7/exp/stan/nmr/lists/pp/hsqcdietgpjcndsisp"
  4u
  d20
  (p1 ph7)
  DELTA5 pl0:f2
  (center (p2 ph7) (p14:sp3 ph1):f2 )
  DELTA5
  (p1 ph7)
  d20

  4u pl10:f1 

						;begin DIPSI2
4 p6*3.556 ph22
  p6*4.556 ph24
  p6*3.222 ph22
  p6*3.167 ph24
  p6*0.333 ph22
  p6*2.722 ph24
  p6*4.167 ph22
  p6*2.944 ph24
  p6*4.111 ph22
  
  p6*3.556 ph24
  p6*4.556 ph22
  p6*3.222 ph24
  p6*3.167 ph22
  p6*0.333 ph24
  p6*2.722 ph22
  p6*4.167 ph24
  p6*2.944 ph22
  p6*4.111 ph24
# 126 "C:/Bruker/TopSpin3.5pl7/exp/stan/nmr/lists/pp/hsqcdietgpjcndsisp"
  p6*3.556 ph24
  p6*4.556 ph22
  p6*3.222 ph24
  p6*3.167 ph22
  p6*0.333 ph24
  p6*2.722 ph22
  p6*4.167 ph24
  p6*2.944 ph22
  p6*4.111 ph24

  p6*3.556 ph22
  p6*4.556 ph24
  p6*3.222 ph22
  p6*3.167 ph24
  p6*0.333 ph22
  p6*2.722 ph24
  p6*4.167 ph22
  p6*2.944 ph24
  p6*4.111 ph22
  lo to 4 times l1
						;end DIPSI2

# 149 "C:/Bruker/TopSpin3.5pl7/exp/stan/nmr/lists/pp/hsqcdietgpjcndsisp"
  if "l0 %2 == 1"
     {
     TAU
     }
  else
     {
     (p14:sp3 ph1):f2
     }

  DELTA1 pl1:f1
  (p2 ph1)
  4u
  p16:gp2
  d16
  4u setnmr3^0 setnmr0^34^32^33 ctrlgrad 7
  go=2 ph31
# 1 "mc_line 165 file C:/Bruker/TopSpin3.5pl7/exp/stan/nmr/lists/pp/hsqcdietgpjcndsisp exp. mc cmd. in line"
  MCWRK  wr #0 if #0 zd 

  "ph1loop+=1"
      "d0=d0orig + t1loop * in0 "
      "d20=d20orig + t1loop * in20 "
      "phval5 = (ph1loop % 2) * 180"
      MCWRK ip5 + phval5
      "phval3 = (t1loop * 180)%360"
      MCWRK ip3 + phval3
      "phval6 = (t1loop * 180)%360"
      MCWRK ip6 + phval6
      "phval31 = (t1loop * 180)%360"
      MCWRK ip31 + phval31
      MCWRK
      "phval0 = ph1loop * 1"
      MCWRK setgrad EA
      "l0 = l0orig + ph1loop * 1"

  lo to LBLF1 times 2
  MCWRK 

  "t1loop+=1"
      "d0=d0orig + t1loop * in0 "
      "d20=d20orig + t1loop * in20 "
      "phval5 = (ph1loop % 2) * 180"
      MCWRK ip5 + phval5
      "phval3 = (t1loop * 180)%360"
      MCWRK ip3 + phval3
      "phval6 = (t1loop * 180)%360"
      MCWRK ip6 + phval6
      "phval31 = (t1loop * 180)%360"
      MCWRK ip31 + phval31
      MCWRK
      "phval0 = ph1loop * 1"
      MCWRK setgrad EA
      "l0 = l0orig + ph1loop * 1"

  lo to LBLST1 times ST1CNT
  MCWRK 
  "t1loop=0"
  "ph1loop=0"
  MCWRK rf #0
  lo to LBLAV times tdav
# 167 "C:/Bruker/TopSpin3.5pl7/exp/stan/nmr/lists/pp/hsqcdietgpjcndsisp"
exit
   

ph1=0 
ph2=1
ph3=0 2
ph4=0 0 2 2
ph5=3 3 1 1
ph6=0
ph7=0 0 2 2
ph22=3
ph24=1
ph31=0 2 2 0
  
# 182 "C:/Bruker/TopSpin3.5pl7/exp/stan/nmr/lists/pp/hsqcdietgpjcndsisp"
;pl0 : 0W
;pl1 : f1 channel - power level for pulse (default)
;pl2 : f2 channel - power level for pulse (default)
;pl10: f1 channel - power level for TOCSY-spinlock
;sp3: f2 channel - shaped pulse 180 degree
;spnam3: Crp60,0.5,20.1
;sp7: f2 channel - shaped pulse (180degree refocussing)
;spnam7: Crp60comp.4
;p1 : f1 channel -  90 degree high power pulse
;p2 : f1 channel - 180 degree high power pulse
;p3 : f2 channel -  90 degree high power pulse
;p6 : f1 channel -  90 degree low power pulse
;p14: f2 channel - 180 degree shaped pulse for inversion
;     = 500usec for Crp60,0.5,20.1
;p16: homospoil/gradient pulse                         [1 msec]
;p24: f2 channel - 180 degree shaped pulse for refocussing
;     = 2msec for Crp60comp.4
;d0 : incremented delay (2D)                           [3 usec]
;d1 : relaxation delay; 1-5 * T1
;d2 : 1/(2J(XH))
;d4 : 1/(4J(XH))
;d9 : TOCSY mixing time
;d16: delay for homospoil/gradient recovery
;d20: incremented delay (J-evolution)                  [3 usec]
;d24: 1/(8J)XH for all multiplicities
;     1/(4J)XH for XH
;cnst2: = J(XH)
;cnst16: = J(scale) factor
;cnst17: = -0.5 for Crp60comp.4
;l1: loop for DIPSI cycle: ((p6*115.112) * l1) = mixing time
;inf1: 1/SW(X) = 2 * DW(X)
;in0: 1/(2 * SW(X)) = DW(X)
;nd0: 2
;in20: = in0 * J(scale)
;ns: 4 * n
;ds: >= 16
;td1: number of experiments
;FnMODE: echo-antiecho


;use gradient ratio:	gp 1 : gp 2 : gp 3
;			  80 : 20.1 :   30   for C-13
# 225 "C:/Bruker/TopSpin3.5pl7/exp/stan/nmr/lists/pp/hsqcdietgpjcndsisp"
;for z-only gradients:
;gpz1: 80%
;gpz2: 20.1% for C-13
;gpz3: 30%

;use gradient files:   
;gpnam1: SMSQ10.100
;gpnam2: SMSQ10.100
;gpnam3: SMSQ10.100

# 237 "C:/Bruker/TopSpin3.5pl7/exp/stan/nmr/lists/pp/hsqcdietgpjcndsisp"
;$Id: hsqcdietgpjcndsisp,v 1.11 2012/01/31 17:49:25 ber Exp $
