# Supplementary material for: Yuccalechins A–C from the Yucca schidigera Roezl ex Ortgies Bark: Elucidation of the Relative and Absolute Configurations of Three New Spirobiflavonoids and Their Cholinesterase Inhibitory Activities
Source: Molecules. 2019 Nov 16;24(22):4162. doi: 10.3390/molecules24224162 (PMC6891570; doi:10.3390/molecules24224162)
Supplement: Supplementary file 1 [file molecules-24-04162-s001.zip › yucca_schidigera_NMR_data/minus-epicatechin/HSQC/pdata/1/auditp.txt]

##TITLE= Audit trail, TopSpin 3.5 pl 7
##JCAMPDX= 5.01
##ORIGIN= Bruker BioSpin GmbH
##OWNER= nmrsu
$$ C:\Bruker\TopSpin3.2pl1\data\skozachok/minus-epicatechin/5/pdata/1/auditp.txt
##AUDIT TRAIL=  $$ (NUMBER, WHEN, WHO, WHERE, PROCESS, VERSION, WHAT)
(   1,<2019-09-10 18:07:22.836 +0200>,<nmrsu>,<CZC2401QZ0>,<go4>,<TopSpin 3.5.7>,
      <created by zg
	started at 2019-09-10 16:10:07.727 +0200,
	POWCHK enabled, PULCHK disabled,
       configuration hash MD5:
       02 E4 A3 8A B1 9D 73 6B 74 32 69 E2 17 A8 22 3F
       data hash MD5: 2K * 512
       E9 01 F1 A8 29 04 46 07 99 64 59 C8 3A 42 02 05>)
(   2,<2019-09-10 18:10:58.895 +0200>,<nmrsu>,<CZC2401QZ0>,<proc2d>,<TopSpin 3.5.7>,
      <Start of raw data processing
       xfb F2: SI = 2K WDW = 4 SSB = 2 FT_mod = 6 PKNL = 1 PHC0 = -344.0441 PHC1 = -20.30384 F1: SI = 2K ME_mod = 2 NCOEF = 128 LPBIN = 1K WDW = 4 SSB = 2 FT_mod = 6 FCOR = 0.5
       data hash MD5: 2K * 2K
       EF F3 9B E7 C7 7C C7 76 A8 97 DF 54 BB 50 8B 3B>)
(   3,<2019-09-10 18:11:04.051 +0200>,<nmrsu>,<CZC2401QZ0>,<apkm>,<TopSpin 3.5.7>,
      <apkm 
       data hash MD5: 2K * 2K
       58 FA 37 79 BC D3 39 B1 3C D3 0B 20 B7 77 C4 6D>)
(   4,<2019-09-10 18:11:08.004 +0200>,<nmrsu>,<CZC2401QZ0>,<proc2d>,<TopSpin 3.5.7>,
      <abs1 F1: ABSG = 5 ABSF1 = 179.9434 ABSF2 = 10.05682
       data hash MD5: 2K * 2K
       12 A9 EA 26 4B 27 A0 8D 65 84 EE 50 79 86 7A B0>)
(   5,<2019-09-10 18:11:12.369 +0200>,<nmrsu>,<CZC2401QZ0>,<proc2d>,<TopSpin 3.5.7>,
      <abs2 F2: ABSG = 5 ABSF1 = 8 ABSF2 = 2
       data hash MD5: 2K * 2K
       B1 AB EC 28 3D 7A 96 3F 04 0F 31 96 90 44 0E 21>)
(   6,<2019-09-15 17:12:34.999 +0200>,<nmrsu>,<CZC2401QZ0>,<disknew>,<TopSpin 3.5.7>,
      <imaginary data deleted>)
(   7,<2019-10-23 14:36:02.986 +0200>,<nmrsu>,<CZC2401QZ0>,<disknew>,<TopSpin 3.5.7>,
      <processed data deleted>)
##END=

$$ hash MD5
$$ 7F 39 FC DF 74 90 8E 67 D7 E7 73 E1 24 2D 01 73
