# Supplementary material for: Yuccalechins A–C from the Yucca schidigera Roezl ex Ortgies Bark: Elucidation of the Relative and Absolute Configurations of Three New Spirobiflavonoids and Their Cholinesterase Inhibitory Activities
Source: Molecules. 2019 Nov 16;24(22):4162. doi: 10.3390/molecules24224162 (PMC6891570; doi:10.3390/molecules24224162)
Supplement: Supplementary file 1 [file molecules-24-04162-s001.zip › yucca_schidigera_NMR_data/minus-epicatechin/HSQC/pdata/1/clevels]

##TITLE= Parameter file, TopSpin 3.5 pl 7
##JCAMPDX= 5.0
##DATATYPE= Parameter Values
##NPOINTS= 9	$$ modification sequence number
##ORIGIN= Bruker BioSpin GmbH
##OWNER= nmrsu
$$ 2019-09-10 18:11:19.770 +0200  nmrsu@CZC2401QZ0
$$ C:/Bruker/TopSpin3.2pl1/data/skozachok/minus-epicatechin/5/pdata/1/clevels
$$ process C:\Bruker\TopSpin3.5pl7\prog\mod\dataserver.exe
##$LEVELS= (0..255)
-142131288.201898 -94754191.2376423 -63169461.2735729 -42112973.7339039
-28075316.7195587 -18716876.916083 -12477917.9440553 -8318611.51422545
-5545741.45796172 -3697160.5234964 -2464773.68233093 -1643182.90336538
-1095455.26891025 -730303.064128744 -486869.60637534 -324579.289105471
324579.289105471 486869.60637534 730303.064128744 1095455.26891025 1643182.90336538
2464773.68233093 3697160.5234964 5545741.45796172 8318611.51422545 12477917.9440553
18716876.916083 28075316.7195587 42112973.7339039 63169461.2735729 94754191.2376423
142131288.201898 0 0 0 0 0 0 0 0 0 0 0 0 0 0 0 0 0 0 0 0 0 0 0 0 0 0 0
0 0 0 0 0 0 0 0 0 0 0 0 0 0 0 0 0 0 0 0 0 0 0 0 0 0 0 0 0 0 0 0 0 0 0 0
0 0 0 0 0 0 0 0 0 0 0 0 0 0 0 0 0 0 0 0 0 0 0 0 0 0 0 0 0 0 0 0 0 0 0 0
0 0 0 0 0 0 0 0 0 0 0 0 0 0 0 0 0 0 0 0 0 0 0 0 0 0 0 0 0 0 0 0 0 0 0 0
0 0 0 0 0 0 0 0 0 0 0 0 0 0 0 0 0 0 0 0 0 0 0 0 0 0 0 0 0 0 0 0 0 0 0 0
0 0 0 0 0 0 0 0 0 0 0 0 0 0 0 0 0 0 0 0 0 0 0 0 0 0 0 0 0 0 0 0 0 0 0 0
0 0 0 0 0 0 0 0 0 0 0 0 0 0 0 0 0
##$LEVSIGN= 3
##$MAXLEV= 16
##$METHOD= 0
##$NEGBASE= -24124.5
##$NEGINCR= 1.5
##$POSBASE= 24124.5
##$POSINCR= 1.5
##END=
