# Supplementary material for: Yuccalechins A–C from the Yucca schidigera Roezl ex Ortgies Bark: Elucidation of the Relative and Absolute Configurations of Three New Spirobiflavonoids and Their Cholinesterase Inhibitory Activities
Source: Molecules. 2019 Nov 16;24(22):4162. doi: 10.3390/molecules24224162 (PMC6891570; doi:10.3390/molecules24224162)
Supplement: Supplementary file 1 [file molecules-24-04162-s001.zip › yucca_schidigera_NMR_data/minus-epicatechin/HSQC/spnam14]

##TITLE= sm. Chirp: 32kHz, 1.5ms
##JCAMP-DX= 5.00 Bruker JCAMP library
##DATA TYPE= Shape Data
##ORIGIN= Bruker BioSpin GmbH
##OWNER= <demo>
##DATE= 2010/01/21
##TIME= 18:37:06
##$SHAPE_PARAMETERS= Type: SmoothedChirp ; Total Sweep-Width [Hz] 32000.0 ; Length of Pulse [usec] 1500.0 ; % to be smoothed 20.0 ; 1=High to low field, -1=Low to high field -1.0 ; smoothing 0.0
##MINX= 0.000000E00
##MAXX= 1.000000E02
##MINY= 5.400000E-04
##MAXY= 3.586815E02
##$SHAPE_EXMODE= Adiabatic
##$SHAPE_TOTROT= 1.800000E02
##$SHAPE_TYPE= Inversion
##$SHAPE_USER_DEF= 
##$SHAPE_REPHFAC= 
##$SHAPE_BWFAC= 3.673800E01
##$SHAPE_BWFAC50= 
##$SHAPE_INTEGFAC= 1.0444279E-01
##$SHAPE_MODE= 0
##NPOINTS= 2000
##XYPOINTS= (XY..XY)
0.000000E00, 3.578405E02
3.936823E-01, 3.535249E02
7.873584E-01, 3.492135E02
1.181022E00, 3.449065E02
1.574668E00, 3.406037E02
1.968289E00, 3.363053E02
2.361880E00, 3.320113E02
2.755434E00, 3.277215E02
3.148946E00, 3.234361E02
3.542408E00, 3.191549E02
3.935816E00, 3.148781E02
4.329163E00, 3.106057E02
4.722442E00, 3.063375E02
5.115649E00, 3.020737E02
5.508776E00, 2.978141E02
5.901818E00, 2.935589E02
6.294768E00, 2.893081E02
6.687621E00, 2.850615E02
7.080370E00, 2.808193E02
7.473009E00, 2.765813E02
7.865533E00, 2.723477E02
8.257935E00, 2.681185E02
8.650208E00, 2.638935E02
9.042348E00, 2.596729E02
9.434347E00, 2.554565E02
9.826200E00, 2.512445E02
1.021790E01, 2.470369E02
1.060944E01, 2.428335E02
1.100082E01, 2.386345E02
1.139203E01, 2.344397E02
1.178306E01, 2.302493E02
1.217391E01, 2.260633E02
1.256457E01, 2.218815E02
1.295503E01, 2.177041E02
1.334530E01, 2.135309E02
1.373536E01, 2.093621E02
1.412520E01, 2.051977E02
1.451483E01, 2.010375E02
1.490423E01, 1.968817E02
1.529340E01, 1.927301E02
1.568233E01, 1.885829E02
1.607102E01, 1.844401E02
1.645946E01, 1.803015E02
1.684764E01, 1.761673E02
1.723557E01, 1.720373E02
1.762323E01, 1.679117E02
1.801061E01, 1.637905E02
1.839771E01, 1.596735E02
1.878453E01, 1.555609E02
1.917106E01, 1.514525E02
1.955729E01, 1.473485E02
1.994322E01, 1.432489E02
2.032884E01, 1.391535E02
2.071415E01, 1.350625E02
2.109913E01, 1.309757E02
2.148379E01, 1.268933E02
2.186811E01, 1.228153E02
2.225209E01, 1.187415E02
2.263573E01, 1.146721E02
2.301902E01, 1.106069E02
2.340195E01, 1.065461E02
2.378452E01, 1.024897E02
2.416672E01, 9.843750E01
2.454855E01, 9.438966E01
2.492999E01, 9.034614E01
2.531105E01, 8.630694E01
2.569172E01, 8.227206E01
2.607199E01, 7.824150E01
2.645185E01, 7.421526E01
2.683131E01, 7.019334E01
2.721035E01, 6.617574E01
2.758896E01, 6.216246E01
2.796715E01, 5.815350E01
2.834491E01, 5.414886E01
2.872223E01, 5.014854E01
2.909910E01, 4.615254E01
2.947552E01, 4.216086E01
2.985148E01, 3.817350E01
3.022698E01, 3.419046E01
3.060201E01, 3.021174E01
3.097657E01, 2.623734E01
3.135065E01, 2.226726E01
3.172424E01, 1.830150E01
3.209734E01, 1.434006E01
3.246995E01, 1.038294E01
3.284205E01, 6.430140E00
3.321364E01, 2.481660E00
3.358471E01, 3.585375E02
3.395527E01, 3.545977E02
3.432530E01, 3.506621E02
3.469480E01, 3.467309E02
3.506376E01, 3.428041E02
3.543217E01, 3.388815E02
3.580004E01, 3.349633E02
3.616735E01, 3.310493E02
3.653410E01, 3.271397E02
3.690029E01, 3.232345E02
3.726590E01, 3.193335E02
3.763094E01, 3.154369E02
3.799539E01, 3.115445E02
3.835925E01, 3.076565E02
3.872252E01, 3.037729E02
3.908519E01, 2.998935E02
3.944726E01, 2.960185E02
3.980871E01, 2.921477E02
4.016954E01, 2.882813E02
4.052975E01, 2.844193E02
4.088934E01, 2.805615E02
4.124829E01, 2.767081E02
4.160660E01, 2.728589E02
4.196427E01, 2.690141E02
4.232128E01, 2.651737E02
4.267764E01, 2.613375E02
4.303334E01, 2.575057E02
4.338837E01, 2.536781E02
4.374273E01, 2.498549E02
4.409641E01, 2.460361E02
4.444941E01, 2.422215E02
4.480172E01, 2.384113E02
4.515334E01, 2.346053E02
4.550425E01, 2.308037E02
4.585446E01, 2.270065E02
4.620396E01, 2.232135E02
4.655274E01, 2.194249E02
4.690080E01, 2.156405E02
4.724814E01, 2.118605E02
4.759474E01, 2.080849E02
4.794060E01, 2.043135E02
4.828573E01, 2.005465E02
4.863010E01, 1.967837E02
4.897372E01, 1.930253E02
4.931658E01, 1.892713E02
4.965867E01, 1.855215E02
5.000000E01, 1.817761E02
5.034055E01, 1.780349E02
5.068032E01, 1.742981E02
5.101931E01, 1.705657E02
5.135750E01, 1.668375E02
5.169490E01, 1.631137E02
5.203150E01, 1.593941E02
5.236729E01, 1.556789E02
5.270227E01, 1.519681E02
5.303643E01, 1.482615E02
5.336978E01, 1.445593E02
5.370229E01, 1.408613E02
5.403397E01, 1.371677E02
5.436481E01, 1.334785E02
5.469482E01, 1.297935E02
5.502397E01, 1.261129E02
5.535227E01, 1.224365E02
5.567971E01, 1.187645E02
5.600629E01, 1.150969E02
5.633201E01, 1.114335E02
5.665684E01, 1.077745E02
5.698081E01, 1.041197E02
5.730388E01, 1.004693E02
5.762607E01, 9.682326E01
5.794737E01, 9.318150E01
5.826777E01, 8.954406E01
5.858726E01, 8.591094E01
5.890585E01, 8.228214E01
5.922353E01, 7.865766E01
5.954028E01, 7.503750E01
5.985612E01, 7.142166E01
6.017102E01, 6.781014E01
6.048499E01, 6.420294E01
6.079803E01, 6.060006E01
6.111012E01, 5.700150E01
6.142127E01, 5.340726E01
6.173147E01, 4.981734E01
6.204070E01, 4.623174E01
6.234898E01, 4.265046E01
6.265629E01, 3.907350E01
6.296263E01, 3.550086E01
6.326799E01, 3.193254E01
6.357237E01, 2.836854E01
6.387577E01, 2.480886E01
6.417818E01, 2.125350E01
6.447959E01, 1.770246E01
6.478001E01, 1.415574E01
6.507941E01, 1.061334E01
6.537782E01, 7.075260E00
6.567520E01, 3.541500E00
6.597157E01, 1.206000E-02
6.626692E01, 3.564869E02
6.656124E01, 3.529661E02
6.685453E01, 3.494497E02
6.714678E01, 3.459375E02
6.743799E01, 3.424297E02
6.772816E01, 3.389261E02
6.801727E01, 3.354269E02
6.830534E01, 3.319321E02
6.859234E01, 3.284415E02
6.887828E01, 3.249553E02
6.916315E01, 3.214733E02
6.944696E01, 3.179957E02
6.972968E01, 3.145225E02
7.001132E01, 3.110535E02
7.029188E01, 3.075889E02
7.057135E01, 3.041285E02
7.084973E01, 3.006725E02
7.112701E01, 2.972209E02
7.140318E01, 2.937735E02
7.167825E01, 2.903305E02
7.195221E01, 2.868917E02
7.222505E01, 2.834573E02
7.249678E01, 2.800273E02
7.276738E01, 2.766015E02
7.303685E01, 2.731801E02
7.330519E01, 2.697629E02
7.357239E01, 2.663501E02
7.383845E01, 2.629417E02
7.410337E01, 2.595375E02
7.436714E01, 2.561377E02
7.462976E01, 2.527421E02
7.489122E01, 2.493509E02
7.515152E01, 2.459641E02
7.541066E01, 2.425815E02
7.566863E01, 2.392033E02
7.592542E01, 2.358293E02
7.618104E01, 2.324597E02
7.643548E01, 2.290945E02
7.668873E01, 2.257335E02
7.694079E01, 2.223769E02
7.719167E01, 2.190245E02
7.744134E01, 2.156765E02
7.768981E01, 2.123329E02
7.793709E01, 2.089935E02
7.818315E01, 2.056585E02
7.842800E01, 2.023277E02
7.867163E01, 1.990013E02
7.891405E01, 1.956793E02
7.915524E01, 1.923615E02
7.939521E01, 1.890481E02
7.963395E01, 1.857389E02
7.987145E01, 1.824341E02
8.010771E01, 1.791337E02
8.034273E01, 1.758375E02
8.057651E01, 1.725457E02
8.080904E01, 1.692581E02
8.104031E01, 1.659749E02
8.127033E01, 1.626961E02
8.149909E01, 1.594215E02
8.172659E01, 1.561513E02
8.195282E01, 1.528853E02
8.217778E01, 1.496237E02
8.240147E01, 1.463665E02
8.262388E01, 1.431135E02
8.284501E01, 1.398649E02
8.306485E01, 1.366205E02
8.328341E01, 1.333805E02
8.350068E01, 1.301449E02
8.371665E01, 1.269135E02
8.393132E01, 1.236865E02
8.414470E01, 1.204637E02
8.435677E01, 1.172453E02
8.456753E01, 1.140313E02
8.477698E01, 1.108215E02
8.498512E01, 1.076161E02
8.519194E01, 1.044149E02
8.539744E01, 1.012181E02
8.560162E01, 9.802566E01
8.580447E01, 9.483750E01
8.600599E01, 9.165366E01
8.620618E01, 8.847414E01
8.640503E01, 8.529894E01
8.660254E01, 8.212806E01
8.679871E01, 7.896150E01
8.699354E01, 7.579926E01
8.718701E01, 7.264134E01
8.737914E01, 6.948774E01
8.756991E01, 6.633846E01
8.775932E01, 6.319350E01
8.794738E01, 6.005286E01
8.813407E01, 5.691654E01
8.831939E01, 5.378454E01
8.850335E01, 5.065686E01
8.868593E01, 4.753350E01
8.886714E01, 4.441446E01
8.904697E01, 4.129974E01
8.922542E01, 3.818934E01
8.940249E01, 3.508326E01
8.957818E01, 3.198150E01
8.975247E01, 2.888406E01
8.992538E01, 2.579094E01
9.009689E01, 2.270214E01
9.026700E01, 1.961766E01
9.043572E01, 1.653750E01
9.060303E01, 1.346166E01
9.076894E01, 1.039014E01
9.093344E01, 7.322940E00
9.109653E01, 4.260060E00
9.125822E01, 1.201500E00
9.141848E01, 3.581473E02
9.157733E01, 3.550973E02
9.173476E01, 3.520517E02
9.189077E01, 3.490105E02
9.204536E01, 3.459735E02
9.219852E01, 3.429409E02
9.235024E01, 3.399125E02
9.250054E01, 3.368885E02
9.264941E01, 3.338689E02
9.279684E01, 3.308535E02
9.294283E01, 3.278425E02
9.308737E01, 3.248357E02
9.323048E01, 3.218333E02
9.337214E01, 3.188353E02
9.351236E01, 3.158415E02
9.365112E01, 3.128521E02
9.378844E01, 3.098669E02
9.392430E01, 3.068861E02
9.405870E01, 3.039097E02
9.419165E01, 3.009375E02
9.432314E01, 2.979697E02
9.445316E01, 2.950061E02
9.458172E01, 2.920469E02
9.470882E01, 2.890921E02
9.483445E01, 2.861415E02
9.495861E01, 2.831953E02
9.508129E01, 2.802533E02
9.520250E01, 2.773157E02
9.532224E01, 2.743825E02
9.544050E01, 2.714535E02
9.555728E01, 2.685289E02
9.567258E01, 2.656085E02
9.578640E01, 2.626925E02
9.589873E01, 2.597809E02
9.600957E01, 2.568735E02
9.611893E01, 2.539705E02
9.622680E01, 2.510717E02
9.633318E01, 2.481773E02
9.643806E01, 2.452873E02
9.654145E01, 2.424015E02
9.664334E01, 2.395201E02
9.674374E01, 2.366429E02
9.684263E01, 2.337701E02
9.694003E01, 2.309017E02
9.703592E01, 2.280375E02
9.713031E01, 2.251777E02
9.722319E01, 2.223221E02
9.731457E01, 2.194709E02
9.740443E01, 2.166241E02
9.749279E01, 2.137815E02
9.757964E01, 2.109433E02
9.766497E01, 2.081093E02
9.774879E01, 2.052797E02
9.783110E01, 2.024545E02
9.791189E01, 1.996335E02
9.799116E01, 1.968169E02
9.806892E01, 1.940045E02
9.814515E01, 1.911965E02
9.821986E01, 1.883929E02
9.829305E01, 1.855935E02
9.836472E01, 1.827985E02
9.843486E01, 1.800077E02
9.850348E01, 1.772213E02
9.857057E01, 1.744393E02
9.863613E01, 1.716615E02
9.870016E01, 1.688881E02
9.876267E01, 1.661189E02
9.882364E01, 1.633541E02
9.888308E01, 1.605937E02
9.894099E01, 1.578375E02
9.899737E01, 1.550857E02
9.905221E01, 1.523381E02
9.910551E01, 1.495949E02
9.915728E01, 1.468561E02
9.920752E01, 1.441215E02
9.925621E01, 1.413913E02
9.930337E01, 1.386653E02
9.934899E01, 1.359437E02
9.939307E01, 1.332265E02
9.943561E01, 1.305135E02
9.947660E01, 1.278049E02
9.951606E01, 1.251005E02
9.955397E01, 1.224005E02
9.959034E01, 1.197049E02
9.962517E01, 1.170135E02
9.965845E01, 1.143265E02
9.969019E01, 1.116437E02
9.972038E01, 1.089653E02
9.974903E01, 1.062913E02
9.977613E01, 1.036215E02
9.980168E01, 1.009561E02
9.982569E01, 9.829494E01
9.984815E01, 9.563814E01
9.986906E01, 9.298566E01
9.988843E01, 9.033750E01
9.990625E01, 8.769366E01
9.992252E01, 8.505414E01
9.993724E01, 8.241894E01
9.995041E01, 7.978806E01
9.996203E01, 7.716150E01
9.997210E01, 7.453926E01
9.998063E01, 7.192134E01
9.998760E01, 6.930774E01
9.999303E01, 6.669846E01
9.999690E01, 6.409350E01
9.999923E01, 6.149286E01
1.000000E02, 5.889654E01
1.000000E02, 5.630454E01
1.000000E02, 5.371686E01
1.000000E02, 5.113350E01
1.000000E02, 4.855446E01
1.000000E02, 4.597974E01
1.000000E02, 4.340934E01
1.000000E02, 4.084326E01
1.000000E02, 3.828150E01
1.000000E02, 3.572406E01
1.000000E02, 3.317094E01
1.000000E02, 3.062214E01
1.000000E02, 2.807766E01
1.000000E02, 2.553750E01
1.000000E02, 2.300166E01
1.000000E02, 2.047014E01
1.000000E02, 1.794294E01
1.000000E02, 1.542006E01
1.000000E02, 1.290150E01
1.000000E02, 1.038726E01
1.000000E02, 7.877340E00
1.000000E02, 5.371740E00
1.000000E02, 2.870460E00
1.000000E02, 3.735000E-01
1.000000E02, 3.578809E02
1.000000E02, 3.553925E02
1.000000E02, 3.529085E02
1.000000E02, 3.504289E02
1.000000E02, 3.479535E02
1.000000E02, 3.454825E02
1.000000E02, 3.430157E02
1.000000E02, 3.405533E02
1.000000E02, 3.380953E02
1.000000E02, 3.356415E02
1.000000E02, 3.331921E02
1.000000E02, 3.307469E02
1.000000E02, 3.283061E02
1.000000E02, 3.258697E02
1.000000E02, 3.234375E02
1.000000E02, 3.210097E02
1.000000E02, 3.185861E02
1.000000E02, 3.161669E02
1.000000E02, 3.137521E02
1.000000E02, 3.113415E02
1.000000E02, 3.089353E02
1.000000E02, 3.065333E02
1.000000E02, 3.041357E02
1.000000E02, 3.017425E02
1.000000E02, 2.993535E02
1.000000E02, 2.969689E02
1.000000E02, 2.945885E02
1.000000E02, 2.922125E02
1.000000E02, 2.898409E02
1.000000E02, 2.874735E02
1.000000E02, 2.851105E02
1.000000E02, 2.827517E02
1.000000E02, 2.803973E02
1.000000E02, 2.780473E02
1.000000E02, 2.757015E02
1.000000E02, 2.733601E02
1.000000E02, 2.710229E02
1.000000E02, 2.686901E02
1.000000E02, 2.663617E02
1.000000E02, 2.640375E02
1.000000E02, 2.617177E02
1.000000E02, 2.594021E02
1.000000E02, 2.570909E02
1.000000E02, 2.547841E02
1.000000E02, 2.524815E02
1.000000E02, 2.501833E02
1.000000E02, 2.478893E02
1.000000E02, 2.455997E02
1.000000E02, 2.433145E02
1.000000E02, 2.410335E02
1.000000E02, 2.387569E02
1.000000E02, 2.364845E02
1.000000E02, 2.342165E02
1.000000E02, 2.319529E02
1.000000E02, 2.296935E02
1.000000E02, 2.274385E02
1.000000E02, 2.251877E02
1.000000E02, 2.229413E02
1.000000E02, 2.206993E02
1.000000E02, 2.184615E02
1.000000E02, 2.162281E02
1.000000E02, 2.139989E02
1.000000E02, 2.117741E02
1.000000E02, 2.095537E02
1.000000E02, 2.073375E02
1.000000E02, 2.051257E02
1.000000E02, 2.029181E02
1.000000E02, 2.007149E02
1.000000E02, 1.985161E02
1.000000E02, 1.963215E02
1.000000E02, 1.941313E02
1.000000E02, 1.919453E02
1.000000E02, 1.897637E02
1.000000E02, 1.875865E02
1.000000E02, 1.854135E02
1.000000E02, 1.832449E02
1.000000E02, 1.810805E02
1.000000E02, 1.789205E02
1.000000E02, 1.767649E02
1.000000E02, 1.746135E02
1.000000E02, 1.724665E02
1.000000E02, 1.703237E02
1.000000E02, 1.681853E02
1.000000E02, 1.660513E02
1.000000E02, 1.639215E02
1.000000E02, 1.617961E02
1.000000E02, 1.596749E02
1.000000E02, 1.575581E02
1.000000E02, 1.554457E02
1.000000E02, 1.533375E02
1.000000E02, 1.512337E02
1.000000E02, 1.491341E02
1.000000E02, 1.470389E02
1.000000E02, 1.449481E02
1.000000E02, 1.428615E02
1.000000E02, 1.407793E02
1.000000E02, 1.387013E02
1.000000E02, 1.366277E02
1.000000E02, 1.345585E02
1.000000E02, 1.324935E02
1.000000E02, 1.304329E02
1.000000E02, 1.283765E02
1.000000E02, 1.263245E02
1.000000E02, 1.242769E02
1.000000E02, 1.222335E02
1.000000E02, 1.201945E02
1.000000E02, 1.181597E02
1.000000E02, 1.161293E02
1.000000E02, 1.141033E02
1.000000E02, 1.120815E02
1.000000E02, 1.100641E02
1.000000E02, 1.080509E02
1.000000E02, 1.060421E02
1.000000E02, 1.040377E02
1.000000E02, 1.020375E02
1.000000E02, 1.000417E02
1.000000E02, 9.805014E01
1.000000E02, 9.606294E01
1.000000E02, 9.408006E01
1.000000E02, 9.210150E01
1.000000E02, 9.012726E01
1.000000E02, 8.815734E01
1.000000E02, 8.619174E01
1.000000E02, 8.423046E01
1.000000E02, 8.227350E01
1.000000E02, 8.032086E01
1.000000E02, 7.837254E01
1.000000E02, 7.642854E01
1.000000E02, 7.448886E01
1.000000E02, 7.255350E01
1.000000E02, 7.062246E01
1.000000E02, 6.869574E01
1.000000E02, 6.677334E01
1.000000E02, 6.485526E01
1.000000E02, 6.294150E01
1.000000E02, 6.103206E01
1.000000E02, 5.912694E01
1.000000E02, 5.722614E01
1.000000E02, 5.532966E01
1.000000E02, 5.343750E01
1.000000E02, 5.154966E01
1.000000E02, 4.966614E01
1.000000E02, 4.778694E01
1.000000E02, 4.591206E01
1.000000E02, 4.404150E01
1.000000E02, 4.217526E01
1.000000E02, 4.031334E01
1.000000E02, 3.845574E01
1.000000E02, 3.660246E01
1.000000E02, 3.475350E01
1.000000E02, 3.290886E01
1.000000E02, 3.106854E01
1.000000E02, 2.923254E01
1.000000E02, 2.740086E01
1.000000E02, 2.557350E01
1.000000E02, 2.375046E01
1.000000E02, 2.193174E01
1.000000E02, 2.011734E01
1.000000E02, 1.830726E01
1.000000E02, 1.650150E01
1.000000E02, 1.470006E01
1.000000E02, 1.290294E01
1.000000E02, 1.111014E01
1.000000E02, 9.321660E00
1.000000E02, 7.537500E00
1.000000E02, 5.757660E00
1.000000E02, 3.982140E00
1.000000E02, 2.210940E00
1.000000E02, 4.440600E-01
1.000000E02, 3.586815E02
1.000000E02, 3.569233E02
1.000000E02, 3.551693E02
1.000000E02, 3.534197E02
1.000000E02, 3.516745E02
1.000000E02, 3.499335E02
1.000000E02, 3.481969E02
1.000000E02, 3.464645E02
1.000000E02, 3.447365E02
1.000000E02, 3.430129E02
1.000000E02, 3.412935E02
1.000000E02, 3.395785E02
1.000000E02, 3.378677E02
1.000000E02, 3.361613E02
1.000000E02, 3.344593E02
1.000000E02, 3.327615E02
1.000000E02, 3.310681E02
1.000000E02, 3.293789E02
1.000000E02, 3.276941E02
1.000000E02, 3.260137E02
1.000000E02, 3.243375E02
1.000000E02, 3.226657E02
1.000000E02, 3.209981E02
1.000000E02, 3.193349E02
1.000000E02, 3.176761E02
1.000000E02, 3.160215E02
1.000000E02, 3.143713E02
1.000000E02, 3.127253E02
1.000000E02, 3.110837E02
1.000000E02, 3.094465E02
1.000000E02, 3.078135E02
1.000000E02, 3.061849E02
1.000000E02, 3.045605E02
1.000000E02, 3.029405E02
1.000000E02, 3.013249E02
1.000000E02, 2.997135E02
1.000000E02, 2.981065E02
1.000000E02, 2.965037E02
1.000000E02, 2.949053E02
1.000000E02, 2.933113E02
1.000000E02, 2.917215E02
1.000000E02, 2.901361E02
1.000000E02, 2.885549E02
1.000000E02, 2.869781E02
1.000000E02, 2.854057E02
1.000000E02, 2.838375E02
1.000000E02, 2.822737E02
1.000000E02, 2.807141E02
1.000000E02, 2.791589E02
1.000000E02, 2.776081E02
1.000000E02, 2.760615E02
1.000000E02, 2.745193E02
1.000000E02, 2.729813E02
1.000000E02, 2.714477E02
1.000000E02, 2.699185E02
1.000000E02, 2.683935E02
1.000000E02, 2.668729E02
1.000000E02, 2.653565E02
1.000000E02, 2.638445E02
1.000000E02, 2.623369E02
1.000000E02, 2.608335E02
1.000000E02, 2.593345E02
1.000000E02, 2.578397E02
1.000000E02, 2.563493E02
1.000000E02, 2.548633E02
1.000000E02, 2.533815E02
1.000000E02, 2.519041E02
1.000000E02, 2.504309E02
1.000000E02, 2.489621E02
1.000000E02, 2.474977E02
1.000000E02, 2.460375E02
1.000000E02, 2.445817E02
1.000000E02, 2.431301E02
1.000000E02, 2.416829E02
1.000000E02, 2.402401E02
1.000000E02, 2.388015E02
1.000000E02, 2.373673E02
1.000000E02, 2.359373E02
1.000000E02, 2.345117E02
1.000000E02, 2.330905E02
1.000000E02, 2.316735E02
1.000000E02, 2.302609E02
1.000000E02, 2.288525E02
1.000000E02, 2.274485E02
1.000000E02, 2.260489E02
1.000000E02, 2.246535E02
1.000000E02, 2.232625E02
1.000000E02, 2.218757E02
1.000000E02, 2.204933E02
1.000000E02, 2.191153E02
1.000000E02, 2.177415E02
1.000000E02, 2.163721E02
1.000000E02, 2.150069E02
1.000000E02, 2.136461E02
1.000000E02, 2.122897E02
1.000000E02, 2.109375E02
1.000000E02, 2.095897E02
1.000000E02, 2.082461E02
1.000000E02, 2.069069E02
1.000000E02, 2.055721E02
1.000000E02, 2.042415E02
1.000000E02, 2.029153E02
1.000000E02, 2.015933E02
1.000000E02, 2.002757E02
1.000000E02, 1.989625E02
1.000000E02, 1.976535E02
1.000000E02, 1.963489E02
1.000000E02, 1.950485E02
1.000000E02, 1.937525E02
1.000000E02, 1.924609E02
1.000000E02, 1.911735E02
1.000000E02, 1.898905E02
1.000000E02, 1.886117E02
1.000000E02, 1.873373E02
1.000000E02, 1.860673E02
1.000000E02, 1.848015E02
1.000000E02, 1.835401E02
1.000000E02, 1.822829E02
1.000000E02, 1.810301E02
1.000000E02, 1.797817E02
1.000000E02, 1.785375E02
1.000000E02, 1.772977E02
1.000000E02, 1.760621E02
1.000000E02, 1.748309E02
1.000000E02, 1.736041E02
1.000000E02, 1.723815E02
1.000000E02, 1.711633E02
1.000000E02, 1.699493E02
1.000000E02, 1.687397E02
1.000000E02, 1.675345E02
1.000000E02, 1.663335E02
1.000000E02, 1.651369E02
1.000000E02, 1.639445E02
1.000000E02, 1.627565E02
1.000000E02, 1.615729E02
1.000000E02, 1.603935E02
1.000000E02, 1.592185E02
1.000000E02, 1.580477E02
1.000000E02, 1.568813E02
1.000000E02, 1.557193E02
1.000000E02, 1.545615E02
1.000000E02, 1.534081E02
1.000000E02, 1.522589E02
1.000000E02, 1.511141E02
1.000000E02, 1.499737E02
1.000000E02, 1.488375E02
1.000000E02, 1.477057E02
1.000000E02, 1.465781E02
1.000000E02, 1.454549E02
1.000000E02, 1.443361E02
1.000000E02, 1.432215E02
1.000000E02, 1.421113E02
1.000000E02, 1.410053E02
1.000000E02, 1.399037E02
1.000000E02, 1.388065E02
1.000000E02, 1.377135E02
1.000000E02, 1.366249E02
1.000000E02, 1.355405E02
1.000000E02, 1.344605E02
1.000000E02, 1.333849E02
1.000000E02, 1.323135E02
1.000000E02, 1.312465E02
1.000000E02, 1.301837E02
1.000000E02, 1.291253E02
1.000000E02, 1.280713E02
1.000000E02, 1.270215E02
1.000000E02, 1.259761E02
1.000000E02, 1.249349E02
1.000000E02, 1.238981E02
1.000000E02, 1.228657E02
1.000000E02, 1.218375E02
1.000000E02, 1.208137E02
1.000000E02, 1.197941E02
1.000000E02, 1.187789E02
1.000000E02, 1.177681E02
1.000000E02, 1.167615E02
1.000000E02, 1.157593E02
1.000000E02, 1.147613E02
1.000000E02, 1.137677E02
1.000000E02, 1.127785E02
1.000000E02, 1.117935E02
1.000000E02, 1.108129E02
1.000000E02, 1.098365E02
1.000000E02, 1.088645E02
1.000000E02, 1.078969E02
1.000000E02, 1.069335E02
1.000000E02, 1.059745E02
1.000000E02, 1.050197E02
1.000000E02, 1.040693E02
1.000000E02, 1.031233E02
1.000000E02, 1.021815E02
1.000000E02, 1.012441E02
1.000000E02, 1.003109E02
1.000000E02, 9.938214E01
1.000000E02, 9.845766E01
1.000000E02, 9.753750E01
1.000000E02, 9.662166E01
1.000000E02, 9.571014E01
1.000000E02, 9.480294E01
1.000000E02, 9.390006E01
1.000000E02, 9.300150E01
1.000000E02, 9.210726E01
1.000000E02, 9.121734E01
1.000000E02, 9.033174E01
1.000000E02, 8.945046E01
1.000000E02, 8.857350E01
1.000000E02, 8.770086E01
1.000000E02, 8.683254E01
1.000000E02, 8.596854E01
1.000000E02, 8.510886E01
1.000000E02, 8.425350E01
1.000000E02, 8.340246E01
1.000000E02, 8.255574E01
1.000000E02, 8.171334E01
1.000000E02, 8.087526E01
1.000000E02, 8.004150E01
1.000000E02, 7.921206E01
1.000000E02, 7.838694E01
1.000000E02, 7.756614E01
1.000000E02, 7.674966E01
1.000000E02, 7.593750E01
1.000000E02, 7.512966E01
1.000000E02, 7.432614E01
1.000000E02, 7.352694E01
1.000000E02, 7.273206E01
1.000000E02, 7.194150E01
1.000000E02, 7.115526E01
1.000000E02, 7.037334E01
1.000000E02, 6.959574E01
1.000000E02, 6.882246E01
1.000000E02, 6.805350E01
1.000000E02, 6.728886E01
1.000000E02, 6.652854E01
1.000000E02, 6.577254E01
1.000000E02, 6.502086E01
1.000000E02, 6.427350E01
1.000000E02, 6.353046E01
1.000000E02, 6.279174E01
1.000000E02, 6.205734E01
1.000000E02, 6.132726E01
1.000000E02, 6.060150E01
1.000000E02, 5.988006E01
1.000000E02, 5.916294E01
1.000000E02, 5.845014E01
1.000000E02, 5.774166E01
1.000000E02, 5.703750E01
1.000000E02, 5.633766E01
1.000000E02, 5.564214E01
1.000000E02, 5.495094E01
1.000000E02, 5.426406E01
1.000000E02, 5.358150E01
1.000000E02, 5.290326E01
1.000000E02, 5.222934E01
1.000000E02, 5.155974E01
1.000000E02, 5.089446E01
1.000000E02, 5.023350E01
1.000000E02, 4.957686E01
1.000000E02, 4.892454E01
1.000000E02, 4.827654E01
1.000000E02, 4.763286E01
1.000000E02, 4.699350E01
1.000000E02, 4.635846E01
1.000000E02, 4.572774E01
1.000000E02, 4.510134E01
1.000000E02, 4.447926E01
1.000000E02, 4.386150E01
1.000000E02, 4.324806E01
1.000000E02, 4.263894E01
1.000000E02, 4.203414E01
1.000000E02, 4.143366E01
1.000000E02, 4.083750E01
1.000000E02, 4.024566E01
1.000000E02, 3.965814E01
1.000000E02, 3.907494E01
1.000000E02, 3.849606E01
1.000000E02, 3.792150E01
1.000000E02, 3.735126E01
1.000000E02, 3.678534E01
1.000000E02, 3.622374E01
1.000000E02, 3.566646E01
1.000000E02, 3.511350E01
1.000000E02, 3.456486E01
1.000000E02, 3.402054E01
1.000000E02, 3.348054E01
1.000000E02, 3.294486E01
1.000000E02, 3.241350E01
1.000000E02, 3.188646E01
1.000000E02, 3.136374E01
1.000000E02, 3.084534E01
1.000000E02, 3.033126E01
1.000000E02, 2.982150E01
1.000000E02, 2.931606E01
1.000000E02, 2.881494E01
1.000000E02, 2.831814E01
1.000000E02, 2.782566E01
1.000000E02, 2.733750E01
1.000000E02, 2.685366E01
1.000000E02, 2.637414E01
1.000000E02, 2.589894E01
1.000000E02, 2.542806E01
1.000000E02, 2.496150E01
1.000000E02, 2.449926E01
1.000000E02, 2.404134E01
1.000000E02, 2.358774E01
1.000000E02, 2.313846E01
1.000000E02, 2.269350E01
1.000000E02, 2.225286E01
1.000000E02, 2.181654E01
1.000000E02, 2.138454E01
1.000000E02, 2.095686E01
1.000000E02, 2.053350E01
1.000000E02, 2.011446E01
1.000000E02, 1.969974E01
1.000000E02, 1.928934E01
1.000000E02, 1.888326E01
1.000000E02, 1.848150E01
1.000000E02, 1.808406E01
1.000000E02, 1.769094E01
1.000000E02, 1.730214E01
1.000000E02, 1.691766E01
1.000000E02, 1.653750E01
1.000000E02, 1.616166E01
1.000000E02, 1.579014E01
1.000000E02, 1.542294E01
1.000000E02, 1.506006E01
1.000000E02, 1.470150E01
1.000000E02, 1.434726E01
1.000000E02, 1.399734E01
1.000000E02, 1.365174E01
1.000000E02, 1.331046E01
1.000000E02, 1.297350E01
1.000000E02, 1.264086E01
1.000000E02, 1.231254E01
1.000000E02, 1.198854E01
1.000000E02, 1.166886E01
1.000000E02, 1.135350E01
1.000000E02, 1.104246E01
1.000000E02, 1.073574E01
1.000000E02, 1.043334E01
1.000000E02, 1.013526E01
1.000000E02, 9.841500E00
1.000000E02, 9.552060E00
1.000000E02, 9.266940E00
1.000000E02, 8.986140E00
1.000000E02, 8.709660E00
1.000000E02, 8.437500E00
1.000000E02, 8.169660E00
1.000000E02, 7.906140E00
1.000000E02, 7.646940E00
1.000000E02, 7.392060E00
1.000000E02, 7.141500E00
1.000000E02, 6.895260E00
1.000000E02, 6.653340E00
1.000000E02, 6.415740E00
1.000000E02, 6.182460E00
1.000000E02, 5.953500E00
1.000000E02, 5.728860E00
1.000000E02, 5.508540E00
1.000000E02, 5.292540E00
1.000000E02, 5.080860E00
1.000000E02, 4.873500E00
1.000000E02, 4.670460E00
1.000000E02, 4.471740E00
1.000000E02, 4.277340E00
1.000000E02, 4.087260E00
1.000000E02, 3.901500E00
1.000000E02, 3.720060E00
1.000000E02, 3.542940E00
1.000000E02, 3.370140E00
1.000000E02, 3.201660E00
1.000000E02, 3.037500E00
1.000000E02, 2.877660E00
1.000000E02, 2.722140E00
1.000000E02, 2.570940E00
1.000000E02, 2.424060E00
1.000000E02, 2.281500E00
1.000000E02, 2.143260E00
1.000000E02, 2.009340E00
1.000000E02, 1.879740E00
1.000000E02, 1.754460E00
1.000000E02, 1.633500E00
1.000000E02, 1.516860E00
1.000000E02, 1.404540E00
1.000000E02, 1.296540E00
1.000000E02, 1.192860E00
1.000000E02, 1.093500E00
1.000000E02, 9.984600E-01
1.000000E02, 9.077400E-01
1.000000E02, 8.213400E-01
1.000000E02, 7.392600E-01
1.000000E02, 6.615000E-01
1.000000E02, 5.880600E-01
1.000000E02, 5.189400E-01
1.000000E02, 4.541400E-01
1.000000E02, 3.936600E-01
1.000000E02, 3.375000E-01
1.000000E02, 2.856600E-01
1.000000E02, 2.381400E-01
1.000000E02, 1.949400E-01
1.000000E02, 1.560600E-01
1.000000E02, 1.215000E-01
1.000000E02, 9.126000E-02
1.000000E02, 6.534000E-02
1.000000E02, 4.374000E-02
1.000000E02, 2.646000E-02
1.000000E02, 1.350000E-02
1.000000E02, 4.860000E-03
1.000000E02, 5.400000E-04
1.000000E02, 5.400000E-04
1.000000E02, 4.860000E-03
1.000000E02, 1.350000E-02
1.000000E02, 2.646000E-02
1.000000E02, 4.374000E-02
1.000000E02, 6.534000E-02
1.000000E02, 9.126000E-02
1.000000E02, 1.215000E-01
1.000000E02, 1.560600E-01
1.000000E02, 1.949400E-01
1.000000E02, 2.381400E-01
1.000000E02, 2.856600E-01
1.000000E02, 3.375000E-01
1.000000E02, 3.936600E-01
1.000000E02, 4.541400E-01
1.000000E02, 5.189400E-01
1.000000E02, 5.880600E-01
1.000000E02, 6.615000E-01
1.000000E02, 7.392600E-01
1.000000E02, 8.213400E-01
1.000000E02, 9.077400E-01
1.000000E02, 9.984600E-01
1.000000E02, 1.093500E00
1.000000E02, 1.192860E00
1.000000E02, 1.296540E00
1.000000E02, 1.404540E00
1.000000E02, 1.516860E00
1.000000E02, 1.633500E00
1.000000E02, 1.754460E00
1.000000E02, 1.879740E00
1.000000E02, 2.009340E00
1.000000E02, 2.143260E00
1.000000E02, 2.281500E00
1.000000E02, 2.424060E00
1.000000E02, 2.570940E00
1.000000E02, 2.722140E00
1.000000E02, 2.877660E00
1.000000E02, 3.037500E00
1.000000E02, 3.201660E00
1.000000E02, 3.370140E00
1.000000E02, 3.542940E00
1.000000E02, 3.720060E00
1.000000E02, 3.901500E00
1.000000E02, 4.087260E00
1.000000E02, 4.277340E00
1.000000E02, 4.471740E00
1.000000E02, 4.670460E00
1.000000E02, 4.873500E00
1.000000E02, 5.080860E00
1.000000E02, 5.292540E00
1.000000E02, 5.508540E00
1.000000E02, 5.728860E00
1.000000E02, 5.953500E00
1.000000E02, 6.182460E00
1.000000E02, 6.415740E00
1.000000E02, 6.653340E00
1.000000E02, 6.895260E00
1.000000E02, 7.141500E00
1.000000E02, 7.392060E00
1.000000E02, 7.646940E00
1.000000E02, 7.906140E00
1.000000E02, 8.169660E00
1.000000E02, 8.437500E00
1.000000E02, 8.709660E00
1.000000E02, 8.986140E00
1.000000E02, 9.266940E00
1.000000E02, 9.552060E00
1.000000E02, 9.841500E00
1.000000E02, 1.013526E01
1.000000E02, 1.043334E01
1.000000E02, 1.073574E01
1.000000E02, 1.104246E01
1.000000E02, 1.135350E01
1.000000E02, 1.166886E01
1.000000E02, 1.198854E01
1.000000E02, 1.231254E01
1.000000E02, 1.264086E01
1.000000E02, 1.297350E01
1.000000E02, 1.331046E01
1.000000E02, 1.365174E01
1.000000E02, 1.399734E01
1.000000E02, 1.434726E01
1.000000E02, 1.470150E01
1.000000E02, 1.506006E01
1.000000E02, 1.542294E01
1.000000E02, 1.579014E01
1.000000E02, 1.616166E01
1.000000E02, 1.653750E01
1.000000E02, 1.691766E01
1.000000E02, 1.730214E01
1.000000E02, 1.769094E01
1.000000E02, 1.808406E01
1.000000E02, 1.848150E01
1.000000E02, 1.888326E01
1.000000E02, 1.928934E01
1.000000E02, 1.969974E01
1.000000E02, 2.011446E01
1.000000E02, 2.053350E01
1.000000E02, 2.095686E01
1.000000E02, 2.138454E01
1.000000E02, 2.181654E01
1.000000E02, 2.225286E01
1.000000E02, 2.269350E01
1.000000E02, 2.313846E01
1.000000E02, 2.358774E01
1.000000E02, 2.404134E01
1.000000E02, 2.449926E01
1.000000E02, 2.496150E01
1.000000E02, 2.542806E01
1.000000E02, 2.589894E01
1.000000E02, 2.637414E01
1.000000E02, 2.685366E01
1.000000E02, 2.733750E01
1.000000E02, 2.782566E01
1.000000E02, 2.831814E01
1.000000E02, 2.881494E01
1.000000E02, 2.931606E01
1.000000E02, 2.982150E01
1.000000E02, 3.033126E01
1.000000E02, 3.084534E01
1.000000E02, 3.136374E01
1.000000E02, 3.188646E01
1.000000E02, 3.241350E01
1.000000E02, 3.294486E01
1.000000E02, 3.348054E01
1.000000E02, 3.402054E01
1.000000E02, 3.456486E01
1.000000E02, 3.511350E01
1.000000E02, 3.566646E01
1.000000E02, 3.622374E01
1.000000E02, 3.678534E01
1.000000E02, 3.735126E01
1.000000E02, 3.792150E01
1.000000E02, 3.849606E01
1.000000E02, 3.907494E01
1.000000E02, 3.965814E01
1.000000E02, 4.024566E01
1.000000E02, 4.083750E01
1.000000E02, 4.143366E01
1.000000E02, 4.203414E01
1.000000E02, 4.263894E01
1.000000E02, 4.324806E01
1.000000E02, 4.386150E01
1.000000E02, 4.447926E01
1.000000E02, 4.510134E01
1.000000E02, 4.572774E01
1.000000E02, 4.635846E01
1.000000E02, 4.699350E01
1.000000E02, 4.763286E01
1.000000E02, 4.827654E01
1.000000E02, 4.892454E01
1.000000E02, 4.957686E01
1.000000E02, 5.023350E01
1.000000E02, 5.089446E01
1.000000E02, 5.155974E01
1.000000E02, 5.222934E01
1.000000E02, 5.290326E01
1.000000E02, 5.358150E01
1.000000E02, 5.426406E01
1.000000E02, 5.495094E01
1.000000E02, 5.564214E01
1.000000E02, 5.633766E01
1.000000E02, 5.703750E01
1.000000E02, 5.774166E01
1.000000E02, 5.845014E01
1.000000E02, 5.916294E01
1.000000E02, 5.988006E01
1.000000E02, 6.060150E01
1.000000E02, 6.132726E01
1.000000E02, 6.205734E01
1.000000E02, 6.279174E01
1.000000E02, 6.353046E01
1.000000E02, 6.427350E01
1.000000E02, 6.502086E01
1.000000E02, 6.577254E01
1.000000E02, 6.652854E01
1.000000E02, 6.728886E01
1.000000E02, 6.805350E01
1.000000E02, 6.882246E01
1.000000E02, 6.959574E01
1.000000E02, 7.037334E01
1.000000E02, 7.115526E01
1.000000E02, 7.194150E01
1.000000E02, 7.273206E01
1.000000E02, 7.352694E01
1.000000E02, 7.432614E01
1.000000E02, 7.512966E01
1.000000E02, 7.593750E01
1.000000E02, 7.674966E01
1.000000E02, 7.756614E01
1.000000E02, 7.838694E01
1.000000E02, 7.921206E01
1.000000E02, 8.004150E01
1.000000E02, 8.087526E01
1.000000E02, 8.171334E01
1.000000E02, 8.255574E01
1.000000E02, 8.340246E01
1.000000E02, 8.425350E01
1.000000E02, 8.510886E01
1.000000E02, 8.596854E01
1.000000E02, 8.683254E01
1.000000E02, 8.770086E01
1.000000E02, 8.857350E01
1.000000E02, 8.945046E01
1.000000E02, 9.033174E01
1.000000E02, 9.121734E01
1.000000E02, 9.210726E01
1.000000E02, 9.300150E01
1.000000E02, 9.390006E01
1.000000E02, 9.480294E01
1.000000E02, 9.571014E01
1.000000E02, 9.662166E01
1.000000E02, 9.753750E01
1.000000E02, 9.845766E01
1.000000E02, 9.938214E01
1.000000E02, 1.003109E02
1.000000E02, 1.012441E02
1.000000E02, 1.021815E02
1.000000E02, 1.031233E02
1.000000E02, 1.040693E02
1.000000E02, 1.050197E02
1.000000E02, 1.059745E02
1.000000E02, 1.069335E02
1.000000E02, 1.078969E02
1.000000E02, 1.088645E02
1.000000E02, 1.098365E02
1.000000E02, 1.108129E02
1.000000E02, 1.117935E02
1.000000E02, 1.127785E02
1.000000E02, 1.137677E02
1.000000E02, 1.147613E02
1.000000E02, 1.157593E02
1.000000E02, 1.167615E02
1.000000E02, 1.177681E02
1.000000E02, 1.187789E02
1.000000E02, 1.197941E02
1.000000E02, 1.208137E02
1.000000E02, 1.218375E02
1.000000E02, 1.228657E02
1.000000E02, 1.238981E02
1.000000E02, 1.249349E02
1.000000E02, 1.259761E02
1.000000E02, 1.270215E02
1.000000E02, 1.280713E02
1.000000E02, 1.291253E02
1.000000E02, 1.301837E02
1.000000E02, 1.312465E02
1.000000E02, 1.323135E02
1.000000E02, 1.333849E02
1.000000E02, 1.344605E02
1.000000E02, 1.355405E02
1.000000E02, 1.366249E02
1.000000E02, 1.377135E02
1.000000E02, 1.388065E02
1.000000E02, 1.399037E02
1.000000E02, 1.410053E02
1.000000E02, 1.421113E02
1.000000E02, 1.432215E02
1.000000E02, 1.443361E02
1.000000E02, 1.454549E02
1.000000E02, 1.465781E02
1.000000E02, 1.477057E02
1.000000E02, 1.488375E02
1.000000E02, 1.499737E02
1.000000E02, 1.511141E02
1.000000E02, 1.522589E02
1.000000E02, 1.534081E02
1.000000E02, 1.545615E02
1.000000E02, 1.557193E02
1.000000E02, 1.568813E02
1.000000E02, 1.580477E02
1.000000E02, 1.592185E02
1.000000E02, 1.603935E02
1.000000E02, 1.615729E02
1.000000E02, 1.627565E02
1.000000E02, 1.639445E02
1.000000E02, 1.651369E02
1.000000E02, 1.663335E02
1.000000E02, 1.675345E02
1.000000E02, 1.687397E02
1.000000E02, 1.699493E02
1.000000E02, 1.711633E02
1.000000E02, 1.723815E02
1.000000E02, 1.736041E02
1.000000E02, 1.748309E02
1.000000E02, 1.760621E02
1.000000E02, 1.772977E02
1.000000E02, 1.785375E02
1.000000E02, 1.797817E02
1.000000E02, 1.810301E02
1.000000E02, 1.822829E02
1.000000E02, 1.835401E02
1.000000E02, 1.848015E02
1.000000E02, 1.860673E02
1.000000E02, 1.873373E02
1.000000E02, 1.886117E02
1.000000E02, 1.898905E02
1.000000E02, 1.911735E02
1.000000E02, 1.924609E02
1.000000E02, 1.937525E02
1.000000E02, 1.950485E02
1.000000E02, 1.963489E02
1.000000E02, 1.976535E02
1.000000E02, 1.989625E02
1.000000E02, 2.002757E02
1.000000E02, 2.015933E02
1.000000E02, 2.029153E02
1.000000E02, 2.042415E02
1.000000E02, 2.055721E02
1.000000E02, 2.069069E02
1.000000E02, 2.082461E02
1.000000E02, 2.095897E02
1.000000E02, 2.109375E02
1.000000E02, 2.122897E02
1.000000E02, 2.136461E02
1.000000E02, 2.150069E02
1.000000E02, 2.163721E02
1.000000E02, 2.177415E02
1.000000E02, 2.191153E02
1.000000E02, 2.204933E02
1.000000E02, 2.218757E02
1.000000E02, 2.232625E02
1.000000E02, 2.246535E02
1.000000E02, 2.260489E02
1.000000E02, 2.274485E02
1.000000E02, 2.288525E02
1.000000E02, 2.302609E02
1.000000E02, 2.316735E02
1.000000E02, 2.330905E02
1.000000E02, 2.345117E02
1.000000E02, 2.359373E02
1.000000E02, 2.373673E02
1.000000E02, 2.388015E02
1.000000E02, 2.402401E02
1.000000E02, 2.416829E02
1.000000E02, 2.431301E02
1.000000E02, 2.445817E02
1.000000E02, 2.460375E02
1.000000E02, 2.474977E02
1.000000E02, 2.489621E02
1.000000E02, 2.504309E02
1.000000E02, 2.519041E02
1.000000E02, 2.533815E02
1.000000E02, 2.548633E02
1.000000E02, 2.563493E02
1.000000E02, 2.578397E02
1.000000E02, 2.593345E02
1.000000E02, 2.608335E02
1.000000E02, 2.623369E02
1.000000E02, 2.638445E02
1.000000E02, 2.653565E02
1.000000E02, 2.668729E02
1.000000E02, 2.683935E02
1.000000E02, 2.699185E02
1.000000E02, 2.714477E02
1.000000E02, 2.729813E02
1.000000E02, 2.745193E02
1.000000E02, 2.760615E02
1.000000E02, 2.776081E02
1.000000E02, 2.791589E02
1.000000E02, 2.807141E02
1.000000E02, 2.822737E02
1.000000E02, 2.838375E02
1.000000E02, 2.854057E02
1.000000E02, 2.869781E02
1.000000E02, 2.885549E02
1.000000E02, 2.901361E02
1.000000E02, 2.917215E02
1.000000E02, 2.933113E02
1.000000E02, 2.949053E02
1.000000E02, 2.965037E02
1.000000E02, 2.981065E02
1.000000E02, 2.997135E02
1.000000E02, 3.013249E02
1.000000E02, 3.029405E02
1.000000E02, 3.045605E02
1.000000E02, 3.061849E02
1.000000E02, 3.078135E02
1.000000E02, 3.094465E02
1.000000E02, 3.110837E02
1.000000E02, 3.127253E02
1.000000E02, 3.143713E02
1.000000E02, 3.160215E02
1.000000E02, 3.176761E02
1.000000E02, 3.193349E02
1.000000E02, 3.209981E02
1.000000E02, 3.226657E02
1.000000E02, 3.243375E02
1.000000E02, 3.260137E02
1.000000E02, 3.276941E02
1.000000E02, 3.293789E02
1.000000E02, 3.310681E02
1.000000E02, 3.327615E02
1.000000E02, 3.344593E02
1.000000E02, 3.361613E02
1.000000E02, 3.378677E02
1.000000E02, 3.395785E02
1.000000E02, 3.412935E02
1.000000E02, 3.430129E02
1.000000E02, 3.447365E02
1.000000E02, 3.464645E02
1.000000E02, 3.481969E02
1.000000E02, 3.499335E02
1.000000E02, 3.516745E02
1.000000E02, 3.534197E02
1.000000E02, 3.551693E02
1.000000E02, 3.569233E02
1.000000E02, 3.586815E02
1.000000E02, 4.440600E-01
1.000000E02, 2.210940E00
1.000000E02, 3.982140E00
1.000000E02, 5.757660E00
1.000000E02, 7.537500E00
1.000000E02, 9.321660E00
1.000000E02, 1.111014E01
1.000000E02, 1.290294E01
1.000000E02, 1.470006E01
1.000000E02, 1.650150E01
1.000000E02, 1.830726E01
1.000000E02, 2.011734E01
1.000000E02, 2.193174E01
1.000000E02, 2.375046E01
1.000000E02, 2.557350E01
1.000000E02, 2.740086E01
1.000000E02, 2.923254E01
1.000000E02, 3.106854E01
1.000000E02, 3.290886E01
1.000000E02, 3.475350E01
1.000000E02, 3.660246E01
1.000000E02, 3.845574E01
1.000000E02, 4.031334E01
1.000000E02, 4.217526E01
1.000000E02, 4.404150E01
1.000000E02, 4.591206E01
1.000000E02, 4.778694E01
1.000000E02, 4.966614E01
1.000000E02, 5.154966E01
1.000000E02, 5.343750E01
1.000000E02, 5.532966E01
1.000000E02, 5.722614E01
1.000000E02, 5.912694E01
1.000000E02, 6.103206E01
1.000000E02, 6.294150E01
1.000000E02, 6.485526E01
1.000000E02, 6.677334E01
1.000000E02, 6.869574E01
1.000000E02, 7.062246E01
1.000000E02, 7.255350E01
1.000000E02, 7.448886E01
1.000000E02, 7.642854E01
1.000000E02, 7.837254E01
1.000000E02, 8.032086E01
1.000000E02, 8.227350E01
1.000000E02, 8.423046E01
1.000000E02, 8.619174E01
1.000000E02, 8.815734E01
1.000000E02, 9.012726E01
1.000000E02, 9.210150E01
1.000000E02, 9.408006E01
1.000000E02, 9.606294E01
1.000000E02, 9.805014E01
1.000000E02, 1.000417E02
1.000000E02, 1.020375E02
1.000000E02, 1.040377E02
1.000000E02, 1.060421E02
1.000000E02, 1.080509E02
1.000000E02, 1.100641E02
1.000000E02, 1.120815E02
1.000000E02, 1.141033E02
1.000000E02, 1.161293E02
1.000000E02, 1.181597E02
1.000000E02, 1.201945E02
1.000000E02, 1.222335E02
1.000000E02, 1.242769E02
1.000000E02, 1.263245E02
1.000000E02, 1.283765E02
1.000000E02, 1.304329E02
1.000000E02, 1.324935E02
1.000000E02, 1.345585E02
1.000000E02, 1.366277E02
1.000000E02, 1.387013E02
1.000000E02, 1.407793E02
1.000000E02, 1.428615E02
1.000000E02, 1.449481E02
1.000000E02, 1.470389E02
1.000000E02, 1.491341E02
1.000000E02, 1.512337E02
1.000000E02, 1.533375E02
1.000000E02, 1.554457E02
1.000000E02, 1.575581E02
1.000000E02, 1.596749E02
1.000000E02, 1.617961E02
1.000000E02, 1.639215E02
1.000000E02, 1.660513E02
1.000000E02, 1.681853E02
1.000000E02, 1.703237E02
1.000000E02, 1.724665E02
1.000000E02, 1.746135E02
1.000000E02, 1.767649E02
1.000000E02, 1.789205E02
1.000000E02, 1.810805E02
1.000000E02, 1.832449E02
1.000000E02, 1.854135E02
1.000000E02, 1.875865E02
1.000000E02, 1.897637E02
1.000000E02, 1.919453E02
1.000000E02, 1.941313E02
1.000000E02, 1.963215E02
1.000000E02, 1.985161E02
1.000000E02, 2.007149E02
1.000000E02, 2.029181E02
1.000000E02, 2.051257E02
1.000000E02, 2.073375E02
1.000000E02, 2.095537E02
1.000000E02, 2.117741E02
1.000000E02, 2.139989E02
1.000000E02, 2.162281E02
1.000000E02, 2.184615E02
1.000000E02, 2.206993E02
1.000000E02, 2.229413E02
1.000000E02, 2.251877E02
1.000000E02, 2.274385E02
1.000000E02, 2.296935E02
1.000000E02, 2.319529E02
1.000000E02, 2.342165E02
1.000000E02, 2.364845E02
1.000000E02, 2.387569E02
1.000000E02, 2.410335E02
1.000000E02, 2.433145E02
1.000000E02, 2.455997E02
1.000000E02, 2.478893E02
1.000000E02, 2.501833E02
1.000000E02, 2.524815E02
1.000000E02, 2.547841E02
1.000000E02, 2.570909E02
1.000000E02, 2.594021E02
1.000000E02, 2.617177E02
1.000000E02, 2.640375E02
1.000000E02, 2.663617E02
1.000000E02, 2.686901E02
1.000000E02, 2.710229E02
1.000000E02, 2.733601E02
1.000000E02, 2.757015E02
1.000000E02, 2.780473E02
1.000000E02, 2.803973E02
1.000000E02, 2.827517E02
1.000000E02, 2.851105E02
1.000000E02, 2.874735E02
1.000000E02, 2.898409E02
1.000000E02, 2.922125E02
1.000000E02, 2.945885E02
1.000000E02, 2.969689E02
1.000000E02, 2.993535E02
1.000000E02, 3.017425E02
1.000000E02, 3.041357E02
1.000000E02, 3.065333E02
1.000000E02, 3.089353E02
1.000000E02, 3.113415E02
1.000000E02, 3.137521E02
1.000000E02, 3.161669E02
1.000000E02, 3.185861E02
1.000000E02, 3.210097E02
1.000000E02, 3.234375E02
1.000000E02, 3.258697E02
1.000000E02, 3.283061E02
1.000000E02, 3.307469E02
1.000000E02, 3.331921E02
1.000000E02, 3.356415E02
1.000000E02, 3.380953E02
1.000000E02, 3.405533E02
1.000000E02, 3.430157E02
1.000000E02, 3.454825E02
1.000000E02, 3.479535E02
1.000000E02, 3.504289E02
1.000000E02, 3.529085E02
1.000000E02, 3.553925E02
1.000000E02, 3.578809E02
1.000000E02, 3.735000E-01
1.000000E02, 2.870460E00
1.000000E02, 5.371740E00
1.000000E02, 7.877340E00
1.000000E02, 1.038726E01
1.000000E02, 1.290150E01
1.000000E02, 1.542006E01
1.000000E02, 1.794294E01
1.000000E02, 2.047014E01
1.000000E02, 2.300166E01
1.000000E02, 2.553750E01
1.000000E02, 2.807766E01
1.000000E02, 3.062214E01
1.000000E02, 3.317094E01
1.000000E02, 3.572406E01
1.000000E02, 3.828150E01
1.000000E02, 4.084326E01
1.000000E02, 4.340934E01
1.000000E02, 4.597974E01
1.000000E02, 4.855446E01
1.000000E02, 5.113350E01
1.000000E02, 5.371686E01
1.000000E02, 5.630454E01
1.000000E02, 5.889654E01
9.999923E01, 6.149286E01
9.999690E01, 6.409350E01
9.999303E01, 6.669846E01
9.998760E01, 6.930774E01
9.998063E01, 7.192134E01
9.997210E01, 7.453926E01
9.996203E01, 7.716150E01
9.995041E01, 7.978806E01
9.993724E01, 8.241894E01
9.992252E01, 8.505414E01
9.990625E01, 8.769366E01
9.988843E01, 9.033750E01
9.986906E01, 9.298566E01
9.984815E01, 9.563814E01
9.982569E01, 9.829494E01
9.980168E01, 1.009561E02
9.977613E01, 1.036215E02
9.974903E01, 1.062913E02
9.972038E01, 1.089653E02
9.969019E01, 1.116437E02
9.965845E01, 1.143265E02
9.962517E01, 1.170135E02
9.959034E01, 1.197049E02
9.955397E01, 1.224005E02
9.951606E01, 1.251005E02
9.947660E01, 1.278049E02
9.943561E01, 1.305135E02
9.939307E01, 1.332265E02
9.934899E01, 1.359437E02
9.930337E01, 1.386653E02
9.925621E01, 1.413913E02
9.920752E01, 1.441215E02
9.915728E01, 1.468561E02
9.910551E01, 1.495949E02
9.905221E01, 1.523381E02
9.899737E01, 1.550857E02
9.894099E01, 1.578375E02
9.888308E01, 1.605937E02
9.882364E01, 1.633541E02
9.876267E01, 1.661189E02
9.870016E01, 1.688881E02
9.863613E01, 1.716615E02
9.857057E01, 1.744393E02
9.850348E01, 1.772213E02
9.843486E01, 1.800077E02
9.836472E01, 1.827985E02
9.829305E01, 1.855935E02
9.821986E01, 1.883929E02
9.814515E01, 1.911965E02
9.806892E01, 1.940045E02
9.799116E01, 1.968169E02
9.791189E01, 1.996335E02
9.783110E01, 2.024545E02
9.774879E01, 2.052797E02
9.766497E01, 2.081093E02
9.757964E01, 2.109433E02
9.749279E01, 2.137815E02
9.740443E01, 2.166241E02
9.731457E01, 2.194709E02
9.722319E01, 2.223221E02
9.713031E01, 2.251777E02
9.703592E01, 2.280375E02
9.694003E01, 2.309017E02
9.684263E01, 2.337701E02
9.674374E01, 2.366429E02
9.664334E01, 2.395201E02
9.654145E01, 2.424015E02
9.643806E01, 2.452873E02
9.633318E01, 2.481773E02
9.622680E01, 2.510717E02
9.611893E01, 2.539705E02
9.600957E01, 2.568735E02
9.589873E01, 2.597809E02
9.578640E01, 2.626925E02
9.567258E01, 2.656085E02
9.555728E01, 2.685289E02
9.544050E01, 2.714535E02
9.532224E01, 2.743825E02
9.520250E01, 2.773157E02
9.508129E01, 2.802533E02
9.495861E01, 2.831953E02
9.483445E01, 2.861415E02
9.470882E01, 2.890921E02
9.458172E01, 2.920469E02
9.445316E01, 2.950061E02
9.432314E01, 2.979697E02
9.419165E01, 3.009375E02
9.405870E01, 3.039097E02
9.392430E01, 3.068861E02
9.378844E01, 3.098669E02
9.365112E01, 3.128521E02
9.351236E01, 3.158415E02
9.337214E01, 3.188353E02
9.323048E01, 3.218333E02
9.308737E01, 3.248357E02
9.294283E01, 3.278425E02
9.279684E01, 3.308535E02
9.264941E01, 3.338689E02
9.250054E01, 3.368885E02
9.235024E01, 3.399125E02
9.219852E01, 3.429409E02
9.204536E01, 3.459735E02
9.189077E01, 3.490105E02
9.173476E01, 3.520517E02
9.157733E01, 3.550973E02
9.141848E01, 3.581473E02
9.125822E01, 1.201500E00
9.109653E01, 4.260060E00
9.093344E01, 7.322940E00
9.076894E01, 1.039014E01
9.060303E01, 1.346166E01
9.043572E01, 1.653750E01
9.026700E01, 1.961766E01
9.009689E01, 2.270214E01
8.992538E01, 2.579094E01
8.975247E01, 2.888406E01
8.957818E01, 3.198150E01
8.940249E01, 3.508326E01
8.922542E01, 3.818934E01
8.904697E01, 4.129974E01
8.886714E01, 4.441446E01
8.868593E01, 4.753350E01
8.850335E01, 5.065686E01
8.831939E01, 5.378454E01
8.813407E01, 5.691654E01
8.794738E01, 6.005286E01
8.775932E01, 6.319350E01
8.756991E01, 6.633846E01
8.737914E01, 6.948774E01
8.718701E01, 7.264134E01
8.699354E01, 7.579926E01
8.679871E01, 7.896150E01
8.660254E01, 8.212806E01
8.640503E01, 8.529894E01
8.620618E01, 8.847414E01
8.600599E01, 9.165366E01
8.580447E01, 9.483750E01
8.560162E01, 9.802566E01
8.539744E01, 1.012181E02
8.519194E01, 1.044149E02
8.498512E01, 1.076161E02
8.477698E01, 1.108215E02
8.456753E01, 1.140313E02
8.435677E01, 1.172453E02
8.414470E01, 1.204637E02
8.393132E01, 1.236865E02
8.371665E01, 1.269135E02
8.350068E01, 1.301449E02
8.328341E01, 1.333805E02
8.306485E01, 1.366205E02
8.284501E01, 1.398649E02
8.262388E01, 1.431135E02
8.240147E01, 1.463665E02
8.217778E01, 1.496237E02
8.195282E01, 1.528853E02
8.172659E01, 1.561513E02
8.149909E01, 1.594215E02
8.127033E01, 1.626961E02
8.104031E01, 1.659749E02
8.080904E01, 1.692581E02
8.057651E01, 1.725457E02
8.034273E01, 1.758375E02
8.010771E01, 1.791337E02
7.987145E01, 1.824341E02
7.963395E01, 1.857389E02
7.939521E01, 1.890481E02
7.915524E01, 1.923615E02
7.891405E01, 1.956793E02
7.867163E01, 1.990013E02
7.842800E01, 2.023277E02
7.818315E01, 2.056585E02
7.793709E01, 2.089935E02
7.768981E01, 2.123329E02
7.744134E01, 2.156765E02
7.719167E01, 2.190245E02
7.694079E01, 2.223769E02
7.668873E01, 2.257335E02
7.643548E01, 2.290945E02
7.618104E01, 2.324597E02
7.592542E01, 2.358293E02
7.566863E01, 2.392033E02
7.541066E01, 2.425815E02
7.515152E01, 2.459641E02
7.489122E01, 2.493509E02
7.462976E01, 2.527421E02
7.436714E01, 2.561377E02
7.410337E01, 2.595375E02
7.383845E01, 2.629417E02
7.357239E01, 2.663501E02
7.330519E01, 2.697629E02
7.303685E01, 2.731801E02
7.276738E01, 2.766015E02
7.249678E01, 2.800273E02
7.222505E01, 2.834573E02
7.195221E01, 2.868917E02
7.167825E01, 2.903305E02
7.140318E01, 2.937735E02
7.112701E01, 2.972209E02
7.084973E01, 3.006725E02
7.057135E01, 3.041285E02
7.029188E01, 3.075889E02
7.001132E01, 3.110535E02
6.972968E01, 3.145225E02
6.944696E01, 3.179957E02
6.916315E01, 3.214733E02
6.887828E01, 3.249553E02
6.859234E01, 3.284415E02
6.830534E01, 3.319321E02
6.801727E01, 3.354269E02
6.772816E01, 3.389261E02
6.743799E01, 3.424297E02
6.714678E01, 3.459375E02
6.685453E01, 3.494497E02
6.656124E01, 3.529661E02
6.626692E01, 3.564869E02
6.597157E01, 1.206000E-02
6.567520E01, 3.541500E00
6.537782E01, 7.075260E00
6.507941E01, 1.061334E01
6.478001E01, 1.415574E01
6.447959E01, 1.770246E01
6.417818E01, 2.125350E01
6.387577E01, 2.480886E01
6.357237E01, 2.836854E01
6.326799E01, 3.193254E01
6.296263E01, 3.550086E01
6.265629E01, 3.907350E01
6.234898E01, 4.265046E01
6.204070E01, 4.623174E01
6.173147E01, 4.981734E01
6.142127E01, 5.340726E01
6.111012E01, 5.700150E01
6.079803E01, 6.060006E01
6.048499E01, 6.420294E01
6.017102E01, 6.781014E01
5.985612E01, 7.142166E01
5.954028E01, 7.503750E01
5.922353E01, 7.865766E01
5.890585E01, 8.228214E01
5.858726E01, 8.591094E01
5.826777E01, 8.954406E01
5.794737E01, 9.318150E01
5.762607E01, 9.682326E01
5.730388E01, 1.004693E02
5.698081E01, 1.041197E02
5.665684E01, 1.077745E02
5.633201E01, 1.114335E02
5.600629E01, 1.150969E02
5.567971E01, 1.187645E02
5.535227E01, 1.224365E02
5.502397E01, 1.261129E02
5.469482E01, 1.297935E02
5.436481E01, 1.334785E02
5.403397E01, 1.371677E02
5.370229E01, 1.408613E02
5.336978E01, 1.445593E02
5.303643E01, 1.482615E02
5.270227E01, 1.519681E02
5.236729E01, 1.556789E02
5.203150E01, 1.593941E02
5.169490E01, 1.631137E02
5.135750E01, 1.668375E02
5.101931E01, 1.705657E02
5.068032E01, 1.742981E02
5.034055E01, 1.780349E02
5.000000E01, 1.817761E02
4.965867E01, 1.855215E02
4.931658E01, 1.892713E02
4.897372E01, 1.930253E02
4.863010E01, 1.967837E02
4.828573E01, 2.005465E02
4.794060E01, 2.043135E02
4.759474E01, 2.080849E02
4.724814E01, 2.118605E02
4.690080E01, 2.156405E02
4.655274E01, 2.194249E02
4.620396E01, 2.232135E02
4.585446E01, 2.270065E02
4.550425E01, 2.308037E02
4.515334E01, 2.346053E02
4.480172E01, 2.384113E02
4.444941E01, 2.422215E02
4.409641E01, 2.460361E02
4.374273E01, 2.498549E02
4.338837E01, 2.536781E02
4.303334E01, 2.575057E02
4.267764E01, 2.613375E02
4.232128E01, 2.651737E02
4.196427E01, 2.690141E02
4.160660E01, 2.728589E02
4.124829E01, 2.767081E02
4.088934E01, 2.805615E02
4.052975E01, 2.844193E02
4.016954E01, 2.882813E02
3.980871E01, 2.921477E02
3.944726E01, 2.960185E02
3.908519E01, 2.998935E02
3.872252E01, 3.037729E02
3.835925E01, 3.076565E02
3.799539E01, 3.115445E02
3.763094E01, 3.154369E02
3.726590E01, 3.193335E02
3.690029E01, 3.232345E02
3.653410E01, 3.271397E02
3.616735E01, 3.310493E02
3.580004E01, 3.349633E02
3.543217E01, 3.388815E02
3.506376E01, 3.428041E02
3.469480E01, 3.467309E02
3.432530E01, 3.506621E02
3.395527E01, 3.545977E02
3.358471E01, 3.585375E02
3.321364E01, 2.481660E00
3.284205E01, 6.430140E00
3.246995E01, 1.038294E01
3.209734E01, 1.434006E01
3.172424E01, 1.830150E01
3.135065E01, 2.226726E01
3.097657E01, 2.623734E01
3.060201E01, 3.021174E01
3.022698E01, 3.419046E01
2.985148E01, 3.817350E01
2.947552E01, 4.216086E01
2.909910E01, 4.615254E01
2.872223E01, 5.014854E01
2.834491E01, 5.414886E01
2.796715E01, 5.815350E01
2.758896E01, 6.216246E01
2.721035E01, 6.617574E01
2.683131E01, 7.019334E01
2.645185E01, 7.421526E01
2.607199E01, 7.824150E01
2.569172E01, 8.227206E01
2.531105E01, 8.630694E01
2.492999E01, 9.034614E01
2.454855E01, 9.438966E01
2.416672E01, 9.843750E01
2.378452E01, 1.024897E02
2.340195E01, 1.065461E02
2.301902E01, 1.106069E02
2.263573E01, 1.146721E02
2.225209E01, 1.187415E02
2.186811E01, 1.228153E02
2.148379E01, 1.268933E02
2.109913E01, 1.309757E02
2.071415E01, 1.350625E02
2.032884E01, 1.391535E02
1.994322E01, 1.432489E02
1.955729E01, 1.473485E02
1.917106E01, 1.514525E02
1.878453E01, 1.555609E02
1.839771E01, 1.596735E02
1.801061E01, 1.637905E02
1.762323E01, 1.679117E02
1.723557E01, 1.720373E02
1.684764E01, 1.761673E02
1.645946E01, 1.803015E02
1.607102E01, 1.844401E02
1.568233E01, 1.885829E02
1.529340E01, 1.927301E02
1.490423E01, 1.968817E02
1.451483E01, 2.010375E02
1.412520E01, 2.051977E02
1.373536E01, 2.093621E02
1.334530E01, 2.135309E02
1.295503E01, 2.177041E02
1.256457E01, 2.218815E02
1.217391E01, 2.260633E02
1.178306E01, 2.302493E02
1.139203E01, 2.344397E02
1.100082E01, 2.386345E02
1.060944E01, 2.428335E02
1.021790E01, 2.470369E02
9.826200E00, 2.512445E02
9.434347E00, 2.554565E02
9.042348E00, 2.596729E02
8.650208E00, 2.638935E02
8.257935E00, 2.681185E02
7.865533E00, 2.723477E02
7.473009E00, 2.765813E02
7.080370E00, 2.808193E02
6.687621E00, 2.850615E02
6.294768E00, 2.893081E02
5.901818E00, 2.935589E02
5.508776E00, 2.978141E02
5.115649E00, 3.020737E02
4.722442E00, 3.063375E02
4.329163E00, 3.106057E02
3.935816E00, 3.148781E02
3.542408E00, 3.191549E02
3.148946E00, 3.234361E02
2.755434E00, 3.277215E02
2.361880E00, 3.320113E02
1.968289E00, 3.363053E02
1.574668E00, 3.406037E02
1.181022E00, 3.449065E02
7.873584E-01, 3.492135E02
3.936823E-01, 3.535249E02
0.000000E00, 3.578405E02
##END
