# Supplementary material for: Yuccalechins A–C from the Yucca schidigera Roezl ex Ortgies Bark: Elucidation of the Relative and Absolute Configurations of Three New Spirobiflavonoids and Their Cholinesterase Inhibitory Activities
Source: Molecules. 2019 Nov 16;24(22):4162. doi: 10.3390/molecules24224162 (PMC6891570; doi:10.3390/molecules24224162)
Supplement: Supplementary file 1 [file molecules-24-04162-s001.zip › yucca_schidigera_NMR_data/minus-epicatechin/p-CLIP-HSQC/pdata/1/assocs]

##TITLE= Parameter file, TopSpin 3.5 pl 7
##JCAMPDX= 5.0
##DATATYPE= Parameter Values
##NPOINTS= 1	$$ modification sequence number
##ORIGIN= Bruker BioSpin GmbH
##OWNER= nmrsu
$$ 2019-09-15 21:47:54.569 +0200  nmrsu@CZC2401QZ0
$$ C:/Bruker/TopSpin3.2pl1/data/skozachok/minus-epicatechin/8/pdata/1/assocs
$$ process C:\Bruker\TopSpin3.5pl7\prog\mod\dirdata.exe
##$MULTDISP= <>
##END=
