# Supplementary material for: Yuccalechins A–C from the Yucca schidigera Roezl ex Ortgies Bark: Elucidation of the Relative and Absolute Configurations of Three New Spirobiflavonoids and Their Cholinesterase Inhibitory Activities
Source: Molecules. 2019 Nov 16;24(22):4162. doi: 10.3390/molecules24224162 (PMC6891570; doi:10.3390/molecules24224162)
Supplement: Supplementary file 1 [file molecules-24-04162-s001.zip › yucca_schidigera_NMR_data/minus-epicatechin/p-CLIP-HSQC/pdata/1/auditp.txt]

##TITLE= Audit trail, TopSpin 3.5 pl 7
##JCAMPDX= 5.01
##ORIGIN= Bruker BioSpin GmbH
##OWNER= nmrsu
$$ C:\Bruker\TopSpin3.2pl1\data\skozachok/minus-epicatechin/8/pdata/1/auditp.txt
##AUDIT TRAIL=  $$ (NUMBER, WHEN, WHO, WHERE, PROCESS, VERSION, WHAT)
(   1,<2019-09-16 02:14:10.859 +0200>,<nmrsu>,<CZC2401QZ0>,<go4>,<TopSpin 3.5.7>,
      <created by zg
	started at 2019-09-15 21:49:12.013 +0200,
	POWCHK enabled, PULCHK disabled,
       configuration hash MD5:
       02 E4 A3 8A B1 9D 73 6B 74 32 69 E2 17 A8 22 3F
       data hash MD5: 8K * 512
       16 72 2A 9F 2E E2 99 C6 AC 30 BF B1 51 5E 75 FB>)
(   2,<2019-09-16 08:35:28.271 +0200>,<nmrsu>,<CZC2401QZ0>,<proc2d>,<TopSpin 3.5.7>,
      <Start of raw data processing
       xfb F2: SI = 4K WDW = 4 SSB = 2 FT_mod = 6 PKNL = 1 PHC0 = 266.0984 PHC1 = 15.55399 F1: SI = 4K ME_mod = 2 NCOEF = 64 LPBIN = 1K WDW = 4 SSB = 2 FT_mod = 6 FCOR = 0.5
       data hash MD5: 4K * 4K
       50 2C 49 B7 2C CE 89 59 7A EB F5 EE 6C 18 35 F3>)
(   3,<2019-09-16 08:36:19.459 +0200>,<nmrsu>,<CZC2401QZ0>,<apkm>,<TopSpin 3.5.7>,
      <apkm 
       data hash MD5: 4K * 4K
       42 08 63 7C D2 05 2F C5 5D 33 00 9D 9C 59 DA C2>)
(   4,<2019-09-16 08:36:37.978 +0200>,<nmrsu>,<CZC2401QZ0>,<proc2d>,<TopSpin 3.5.7>,
      <abs1 F1: ABSG = 5 ABSF1 = 179.9434 ABSF2 = 10.05682
       data hash MD5: 4K * 4K
       1E FD F5 18 F1 F9 E9 90 AB 2A CB 5D DF 89 C2 A7>)
(   5,<2019-09-16 08:36:40.628 +0200>,<nmrsu>,<CZC2401QZ0>,<proc2d>,<TopSpin 3.5.7>,
      <abs2 F2: ABSG = 5 ABSF1 = 9.998 ABSF2 = 0.001997781
       data hash MD5: 4K * 4K
       D0 02 83 DC 56 7C F4 BE 06 1E 17 12 46 11 52 B8>)
(   6,<2019-09-16 08:38:54.204 +0200>,<nmrsu>,<CZC2401QZ0>,<proc2d>,<TopSpin 3.5.7>,
      <pk1 fgphup F1: PHC0 = -8.589453 PHC1 = 11.2
       data hash MD5: 4K * 4K
       46 17 F6 0A 9A D7 61 64 7E 92 70 B2 BA 0F 91 6D>)
(   7,<2019-09-16 08:40:46.227 +0200>,<nmrsu>,<CZC2401QZ0>,<proc2d>,<TopSpin 3.5.7>,
      <pk2 fgphup F2: PHC0 = 0.09101562 PHC1 = 5.6
       data hash MD5: 4K * 4K
       6A 97 52 00 93 C0 55 32 2F 02 D3 BF CC A7 8C CA>)
(   8,<2019-09-16 08:40:54.663 +0200>,<nmrsu>,<CZC2401QZ0>,<proc2d>,<TopSpin 3.5.7>,
      <abs2 F2: ABSG = 5 ABSF1 = 9.998 ABSF2 = 0.001997781
       data hash MD5: 4K * 4K
       B1 4F 9A D5 C1 72 FE 5C 81 7A DB 75 D9 78 09 2C>)
(   9,<2019-09-16 08:40:58.827 +0200>,<nmrsu>,<CZC2401QZ0>,<proc2d>,<TopSpin 3.5.7>,
      <abs1 F1: ABSG = 5 ABSF1 = 179.9434 ABSF2 = 10.05682
       data hash MD5: 4K * 4K
       18 9D 5A 0F A0 52 44 DA 70 0D 1A 06 97 E8 9B DE>)
(  10,<2019-09-16 08:41:04.941 +0200>,<nmrsu>,<CZC2401QZ0>,<disknew>,<TopSpin 3.5.7>,
      <imaginary data deleted>)
(  11,<2019-10-23 14:36:03.001 +0200>,<nmrsu>,<CZC2401QZ0>,<disknew>,<TopSpin 3.5.7>,
      <processed data deleted>)
##END=

$$ hash MD5
$$ 29 A1 32 C8 FE 19 AE 06 21 D4 16 8D 59 FD 22 28
