# Supplementary material for: Yuccalechins A–C from the Yucca schidigera Roezl ex Ortgies Bark: Elucidation of the Relative and Absolute Configurations of Three New Spirobiflavonoids and Their Cholinesterase Inhibitory Activities
Source: Molecules. 2019 Nov 16;24(22):4162. doi: 10.3390/molecules24224162 (PMC6891570; doi:10.3390/molecules24224162)
Supplement: Supplementary file 1 [file molecules-24-04162-s001.zip › yucca_schidigera_NMR_data/minus-epicatechin/p-CLIP-HSQC/pulseprogram]

# 1 "C:/Bruker/TopSpin3.5pl7/exp/stan/nmr/lists/pp/user/perfect_clip_hsqc"
;perfect_clip_hsqc
;F2-coupled perfect CLIP-HSQC with perfect-echo INEPT periods to obtain pure in-phase cross peaks.


;"Suppression of phase and amplitude J(HH)modulations in HSQC experiments"
;L. Casta�ar, E. Sistar�, A. Virgili, R. T. Williamson, T. Parella
;Magnetic Resonance in Chemistry(2014)DOI 10.1002/mrc.4149
# 10 "C:/Bruker/TopSpin3.5pl7/exp/stan/nmr/lists/pp/user/perfect_clip_hsqc"
;2D Experiment
;Bruker Avance 
;Topspin3.1


# 1 "C:/Bruker/TopSpin3.5pl7/exp/stan/nmr/lists/pp/Avance.incl" 1
;Avance3.incl
;   for AV III
;
;avance-version (13/06/17)
;
;$CLASS=HighRes Incl
;$COMMENT=
# 169 "C:/Bruker/TopSpin3.5pl7/exp/stan/nmr/lists/pp/Avance.incl"
;$Id: Avance3.incl,v 1.10.2.2 2013/08/30 09:43:33 ber Exp $
# 15 "C:/Bruker/TopSpin3.5pl7/exp/stan/nmr/lists/pp/user/perfect_clip_hsqc" 2

# 1 "C:/Bruker/TopSpin3.5pl7/exp/stan/nmr/lists/pp/Grad.incl" 1
;Grad2.incl  -  include file for Gradient Spectroscopy
;   for TCU3
;
;avance-version (07/01/17)
;
;$CLASS=HighRes Incl
;$COMMENT=

# 27 "C:/Bruker/TopSpin3.5pl7/exp/stan/nmr/lists/pp/Grad.incl"
define list<gradient> EA=<EA>


# 31 "C:/Bruker/TopSpin3.5pl7/exp/stan/nmr/lists/pp/Grad.incl"
;$Id: Grad2.incl,v 1.14 2012/01/31 17:49:21 ber Exp $
# 16 "C:/Bruker/TopSpin3.5pl7/exp/stan/nmr/lists/pp/user/perfect_clip_hsqc" 2

# 1 "C:/Bruker/TopSpin3.5pl7/exp/stan/nmr/lists/pp/Delay.incl" 1
;Delay.incl  -  include file for commonly used delays
;
;version (13/08/07)
;
;$CLASS=HighRes Incl
;$COMMENT=

# 9 "C:/Bruker/TopSpin3.5pl7/exp/stan/nmr/lists/pp/Delay.incl"
;general delays

define delay DELTA
define delay DELTA1
define delay DELTA2
define delay DELTA3
define delay DELTA4
define delay DELTA5
define delay DELTA6
define delay DELTA7
define delay DELTA8
define delay DELTA9
define delay DELTA10
define delay DELTA11
define delay DELTA12
define delay DELTA13
define delay DELTA14
define delay DELTA15
define delay DELTA16

define delay TAU
define delay TAU1
define delay TAU2
define delay TAU3
define delay TAU4
define delay TAU5
define delay TAU6
define delay TAU7
define delay TAU8
define delay TAU9
# 40 "C:/Bruker/TopSpin3.5pl7/exp/stan/nmr/lists/pp/Delay.incl"
define delay INCR1
define delay INCR2
define delay INCR3
define delay INCR4
define delay INCR5
define delay INCR6


;delays for centering pulses
# 50 "C:/Bruker/TopSpin3.5pl7/exp/stan/nmr/lists/pp/Delay.incl"
define delay CEN_HN1
define delay CEN_HN2
define delay CEN_HN3
define delay CEN_HC1
define delay CEN_HC2
define delay CEN_HC3
define delay CEN_HC4
define delay CEN_HP1
define delay CEN_HP2
define delay CEN_CN1
define delay CEN_CN2
define delay CEN_CN3
define delay CEN_CN4
define delay CEN_CP1
define delay CEN_CP2


;loop counters
# 69 "C:/Bruker/TopSpin3.5pl7/exp/stan/nmr/lists/pp/Delay.incl"
define loopcounter COUNTER
define loopcounter SCALEF
define loopcounter FACTOR1
define loopcounter FACTOR2
define loopcounter FACTOR3
define loopcounter FACTOR4
define loopcounter FACTOR5
define loopcounter FACTOR6


# 80 "C:/Bruker/TopSpin3.5pl7/exp/stan/nmr/lists/pp/Delay.incl"
;$Id: Delay.incl,v 1.14.2.1 2013/08/30 09:43:33 ber Exp $
# 17 "C:/Bruker/TopSpin3.5pl7/exp/stan/nmr/lists/pp/user/perfect_clip_hsqc" 2


# 20 "C:/Bruker/TopSpin3.5pl7/exp/stan/nmr/lists/pp/user/perfect_clip_hsqc"
"p2=p1*2"
"p4=p3*2"
"d0=3u"
"d4=1s/(cnst2*4)"

"in0=inf1/2"

"DELTA=p2+d0*2+p16+d16"
"DELTA1=d4-larger(p2,p14)/2"
"DELTA2=d4-larger(p2,p14)/2-p16-d16-4u"
# 1 "mc_line 32 file C:/Bruker/TopSpin3.5pl7/exp/stan/nmr/lists/pp/user/perfect_clip_hsqc exp. def. part of mc cmd. before ze"
; dimension 2D; AQ_mode  (F1) Echo-Antiecho
define delay MCWRK
define delay MCREST
define loopcounter ST1CNT
"ST1CNT = td1 / 2"
"MCREST = d1 - d1"
"MCWRK = 0.166667*d1"

    dccorr
# 32 "C:/Bruker/TopSpin3.5pl7/exp/stan/nmr/lists/pp/user/perfect_clip_hsqc"
# 32 "C:/Bruker/TopSpin3.5pl7/exp/stan/nmr/lists/pp/user/perfect_clip_hsqc"
1 ze
# 1 "mc_line 32 file C:/Bruker/TopSpin3.5pl7/exp/stan/nmr/lists/pp/user/perfect_clip_hsqc exp. def. of mc cmd. after ze"
LBLAV, MCWRK
# 33 "C:/Bruker/TopSpin3.5pl7/exp/stan/nmr/lists/pp/user/perfect_clip_hsqc"
# 1 "mc_line 33 file C:/Bruker/TopSpin3.5pl7/exp/stan/nmr/lists/pp/user/perfect_clip_hsqc exp. start label for mc cmd."
2 MCWRK 
LBLSTS1, MCWRK  * 4
LBLF1, MCWRK
  MCREST
# 34 "C:/Bruker/TopSpin3.5pl7/exp/stan/nmr/lists/pp/user/perfect_clip_hsqc"
3 (p1 ph1)

  d4 setnmr3|0 setnmr0|34|32|33 ctrlgrad 0
  (p2 ph1)
  d4 
  (p1 ph2)
  DELTA1 pl0:f2
  (center (p2 ph1) (p14:sp3 ph6):f2 )
  DELTA1 pl2:f2
  (p1 ph2) 
  p16:gp3
  (p3 ph3):f2

  d0 
  (p2 ph5)
  d0
  p16:gp1*EA
  d16 pl0:f2
  (p24:sp7 ph4):f2
  DELTA pl2:f2
  
  (p3 ph4):f2
  (p1 ph1) 
  d4 
  (p2 ph1)
  d4 
  (p1 ph2)
  DELTA1 pl0:f2
  (center (p2 ph1) (p14:sp3 ph1):f2 )
  DELTA2 pl2:f2  
  p16:gp2
  d16 
  4u setnmr3^0 setnmr0^34^32^33 ctrlgrad 7
  
  (p3 ph1):f2
  
  go=2 ph31 
# 1 "mc_line 71 file C:/Bruker/TopSpin3.5pl7/exp/stan/nmr/lists/pp/user/perfect_clip_hsqc exp. mc cmd. in line"
  MCWRK  wr #0 if #0 zd igrad EA
  lo to LBLSTS1 times 2
  MCWRK id0  MCWRK  ip3*2  MCWRK  ip6*2  MCWRK  ip31*2
  lo to LBLF1 times ST1CNT
  MCWRK rf #0
  lo to LBLAV times tdav
# 73 "C:/Bruker/TopSpin3.5pl7/exp/stan/nmr/lists/pp/user/perfect_clip_hsqc"
exit
   
# 76 "C:/Bruker/TopSpin3.5pl7/exp/stan/nmr/lists/pp/user/perfect_clip_hsqc"
ph1=0 
ph2=1
ph3=0 2
ph4=0 
ph5=0 
ph6=0
ph31=0 2


;pl0 : 120dB
;pl1 : f1 channel - power level for pulse (default)
;pl2 : f2 channel - power level for pulse (default)
;sp3: f2 channel - shaped pulse 180 degree for inversion
;spnam3: Crp60,0.5,20.1
;sp7: f2 channel - shaped pulse 180 degree for refocussing
;spnam7: Crp60comp.4 
;p1 : f1 channel -  90 degree high power pulse
;p2 : f1 channel - 180 degree high power pulse
;p3 : f2 channel -  90 degree high power pulse
;p4 : f2 channel - 180 degree high power pulse
;p14: f2 channel - 180 degree shaped pulse for inversion   [500usec]
;p16: homospoil/gradient pulse
;p24: f2 channel - 180 degree shaped pulse for refocussing   [2msec]
;d0 : incremented delay (2D)                                 [3usec]
;d1 : relaxation delay; 1-5 * T1
;d4 : 1/4*J(XH)
;d16: delay for homospoil/gradient recovery
;cnst2: = J(XH) 
;in0: 1/(2 * SW(X)) = DW(X)
;nd0: 2
;NS: 1 * n
;DS: >= 2
;td1: number of experiments
;FnMODE: echo-antiecho
# 112 "C:/Bruker/TopSpin3.5pl7/exp/stan/nmr/lists/pp/user/perfect_clip_hsqc"
;use gradient ratio:	gp 1 : gp 2
;			  80 : 20.1    for C-13
;			  80 :  8.1    for N-15

;for z-only gradients:
;gpz1: 80%
;gpz2: 20.1% for C-13, 8.1% for N-15
;gpz3: 33%

;use gradient files:   
;gpnam1: SMSQ10.100
;gpnam2: SMSQ10.100
;gpnam3: SMSQ10.100
