# Supplementary material for: Yuccalechins A–C from the Yucca schidigera Roezl ex Ortgies Bark: Elucidation of the Relative and Absolute Configurations of Three New Spirobiflavonoids and Their Cholinesterase Inhibitory Activities
Source: Molecules. 2019 Nov 16;24(22):4162. doi: 10.3390/molecules24224162 (PMC6891570; doi:10.3390/molecules24224162)
Supplement: Supplementary file 1 [file molecules-24-04162-s001.zip › yucca_schidigera_NMR_data/plus-catechin/13C/pdata/1/auditp.txt]

##TITLE= Audit trail, TopSpin 3.5 pl 7
##JCAMPDX= 5.01
##ORIGIN= Bruker BioSpin GmbH
##OWNER= nmrsu
$$ C:\Bruker\TopSpin3.2pl1\data\skozachok/plus-catechin/4/pdata/1/auditp.txt
##AUDIT TRAIL=  $$ (NUMBER, WHEN, WHO, WHERE, PROCESS, VERSION, WHAT)
(   1,<2019-09-09 11:32:22.424 +0200>,<nmrsu>,<CZC2401QZ0>,<go4>,<TopSpin 3.5.7>,
      <created by zg
	started at 2019-09-09 11:01:01.537 +0200,
	POWCHK enabled, PULCHK disabled,
       configuration hash MD5:
       02 E4 A3 8A B1 9D 73 6B 74 32 69 E2 17 A8 22 3F
       data hash MD5: 32K
       69 42 9C 62 9C 6C B6 8E C6 78 F3 19 9E 70 B7 47>)
(   2,<2019-09-09 11:52:43.514 +0200>,<nmrsu>,<CZC2401QZ0>,<proc1d>,<TopSpin 3.5.7>,
      <Start of raw data processing
       ef ME_mod = 2 NCOEF = 4096 LPBIN = 256K LB = 2 FT_mod = 6 PKNL = 1 SI = 64K 
       data hash MD5: 64K
       DC 58 F5 F1 F0 FE 9E B6 AE 55 31 93 69 B7 33 FF>)
(   3,<2019-09-09 11:52:43.763 +0200>,<nmrsu>,<CZC2401QZ0>,<proc1d>,<TopSpin 3.5.7>,
      <apk 
       data hash MD5: 64K
       BF 2E C5 D5 5A F9 5D B1 9A 52 82 3E F8 EC BF 41>)
(   4,<2019-09-09 11:52:43.819 +0200>,<nmrsu>,<CZC2401QZ0>,<proc1d>,<TopSpin 3.5.7>,
      <abs n ABSG = 5 
       data hash MD5: 64K
       E4 D9 ED E9 36 0C 87 45 9E 6F D6 38 9C E3 4D 78>)
(   5,<2019-09-09 11:52:44.566 +0200>,<nmrsu>,<CZC2401QZ0>,<proc1d>,<TopSpin 3.5.7>,
      <pk fgphup PHC0 = -180 PHC1 = 0 
       data hash MD5: 64K
       F7 9D 06 84 7C 19 28 08 50 69 2C C2 CB 73 F7 B2>)
(   6,<2019-09-15 17:12:35.066 +0200>,<nmrsu>,<CZC2401QZ0>,<disknew>,<TopSpin 3.5.7>,
      <imaginary data deleted>)
(   7,<2019-10-23 14:36:03.006 +0200>,<nmrsu>,<CZC2401QZ0>,<disknew>,<TopSpin 3.5.7>,
      <processed data deleted>)
##END=

$$ hash MD5
$$ 43 42 79 47 60 2E 2A 5E EE DF 02 38 19 4C FF B4
