# Supplementary material for: Yuccalechins A–C from the Yucca schidigera Roezl ex Ortgies Bark: Elucidation of the Relative and Absolute Configurations of Three New Spirobiflavonoids and Their Cholinesterase Inhibitory Activities
Source: Molecules. 2019 Nov 16;24(22):4162. doi: 10.3390/molecules24224162 (PMC6891570; doi:10.3390/molecules24224162)
Supplement: Supplementary file 1 [file molecules-24-04162-s001.zip › yucca_schidigera_NMR_data/plus-catechin/13C/shimvalues]

# Mon Sep 09 11:10:04 2019
#$$PROBEIDENTIFIER=Z124032_0008
#$$PROBENAME=PA BBI 500S1 H-BB-D-05 Z
#$$SHIMID=292722
#
# Active Shim Gradients
#
Z           		7988            
Z2          		4817            
Z3          		-822            
Z4          		-17959          
Z5          		804             
Z6          		5993            
Z7          		0               
Z8          		0               
X           		-3830           
XZ          		7333            
XZ2         		-23             
XZ3         		4761            
XZ4         		2054            
XZ5         		4818            
Y           		-8740           
YZ          		4345            
YZ2         		9908            
YZ3         		-7147           
YZ4         		1707            
YZ5         		-5345           
XY          		5630            
XYZ         		-2240           
XYZ2        		2338            
XYZ3        		-2247           
XYZ4        		0               
XYZ5        		0               
(X2-Y2)     		14417           
(X2-Y2)Z    		5732            
(X2-Y2)Z2   		9489            
(X2-Y2)Z3   		5466            
(X2-Y2)Z4   		-112            
(X2-Y2)Z5   		0               
X3          		-30912          
X3Z         		0               
Y3          		527             
Y3Z         		0               
#
# Lock Parameter
#
FIELD		1495.994
LOCKPHASE		64.800  
LOCKPOWER		-35.000 
LOCKGAIN		109.842 
LOCKDC		-75.000 
LOCKSHIFT		3.300   
LOOPGAIN		-5.000  
LOOPTIME		0.100   
LOOPFILTER		100.000 
#
IEEE64_VERSION_CODE 1
#
# Shim currents 
#
SHIM_SETTING [1 ]  3827.75267994   
SHIM_SETTING [2 ]  921.18131886    
SHIM_SETTING [3 ]  338.33956522    
SHIM_SETTING [4 ]  7092.49678073   
SHIM_SETTING [5 ]  -2898.17499160  
SHIM_SETTING [6 ]  -5415.89680967  
SHIM_SETTING [7 ]  -9872.71415276  
SHIM_SETTING [8 ]  -9899.24338134  
SHIM_SETTING [9 ]  -3685.05777552  
SHIM_SETTING [10]  -3182.22407937  
SHIM_SETTING [11]  0.00000000      
SHIM_SETTING [12]  526.98500000    
SHIM_SETTING [13]  526.98500000    
SHIM_SETTING [14]  -14992.25200000 
SHIM_SETTING [15]  11076.86800000  
SHIM_SETTING [16]  -15541.72500000 
SHIM_SETTING [17]  -6041.46994746  
SHIM_SETTING [18]  -5697.05705254  
SHIM_SETTING [19]  9257.25694554   
SHIM_SETTING [20]  -9705.38894554  
SHIM_SETTING [21]  28533.73100000  
SHIM_SETTING [22]  8994.97700000   
SHIM_SETTING [23]  8165.18500000   
SHIM_SETTING [24]  6995.87700000   
SHIM_SETTING [25]  9835.49900000   
SHIM_SETTING [26]  -3657.90100000  
SHIM_SETTING [27]  -14992.25200000 
SHIM_SETTING [28]  -919.37031193   
SHIM_SETTING [29]  -1154.13900000  
SHIM_SETTING [30]  4341.31800000   
SHIM_SETTING [31]  -8811.66379766  
SHIM_SETTING [32]  7025.88768807   
SHIM_SETTING [33]  2080.81500000   
SHIM_SETTING [34]  9879.87100000   
SHIM_SETTING [35]  3759.55100000   
SHIM_SETTING [36]  4075.14400000   
SHIM_SETTING [37]  3792.98933959   
SHIM_SETTING [38]  -15460.13153018 
SHIM_SETTING [39]  -24878.52520234 
SHIM_SETTING [40]  0.00000000      
