# Supplementary material for: Yuccalechins A–C from the Yucca schidigera Roezl ex Ortgies Bark: Elucidation of the Relative and Absolute Configurations of Three New Spirobiflavonoids and Their Cholinesterase Inhibitory Activities
Source: Molecules. 2019 Nov 16;24(22):4162. doi: 10.3390/molecules24224162 (PMC6891570; doi:10.3390/molecules24224162)
Supplement: Supplementary file 1 [file molecules-24-04162-s001.zip › yucca_schidigera_NMR_data/plus-catechin/1H/audita.txt]

##TITLE= Audit trail, TopSpin 3.5 pl 7
##JCAMPDX= 5.01
##ORIGIN= Bruker BioSpin GmbH
##OWNER= nmrsu
$$ C:/Bruker/TopSpin3.2pl1/data/skozachok/plus-catechin/1/audita.txt
##AUDIT TRAIL=  $$ (NUMBER, WHEN, WHO, WHERE, PROCESS, VERSION, WHAT)
(   1,<2019-09-09 10:59:37.886 +0200>,<nmrsu>,<CZC2401QZ0>,<go4>,<TopSpin 3.5.7>,
      <created by zg
	started at 2019-09-09 10:56:43.302 +0200,
	POWCHK enabled, PULCHK disabled,
       configuration hash MD5:
       02 E4 A3 8A B1 9D 73 6B 74 32 69 E2 17 A8 22 3F
       data hash MD5: 64K
       00 D0 F8 95 81 D2 2A 01 EB 2C 0D D4 31 16 2B BB>)
##END=

$$ hash MD5
$$ 42 47 5F 4F 0F D4 2F 78 C6 F8 FA C5 59 A7 7D 00
