# Supplementary material for: Yuccalechins A–C from the Yucca schidigera Roezl ex Ortgies Bark: Elucidation of the Relative and Absolute Configurations of Three New Spirobiflavonoids and Their Cholinesterase Inhibitory Activities
Source: Molecules. 2019 Nov 16;24(22):4162. doi: 10.3390/molecules24224162 (PMC6891570; doi:10.3390/molecules24224162)
Supplement: Supplementary file 1 [file molecules-24-04162-s001.zip › yucca_schidigera_NMR_data/plus-catechin/1H/pdata/1/auditp.txt]

##TITLE= Audit trail, TopSpin 3.5 pl 7
##JCAMPDX= 5.01
##ORIGIN= Bruker BioSpin GmbH
##OWNER= nmrsu
$$ C:\Bruker\TopSpin3.2pl1\data\skozachok/plus-catechin/1/pdata/1/auditp.txt
##AUDIT TRAIL=  $$ (NUMBER, WHEN, WHO, WHERE, PROCESS, VERSION, WHAT)
(   1,<2019-09-09 10:59:37.886 +0200>,<nmrsu>,<CZC2401QZ0>,<go4>,<TopSpin 3.5.7>,
      <created by zg
	started at 2019-09-09 10:56:43.302 +0200,
	POWCHK enabled, PULCHK disabled,
       configuration hash MD5:
       02 E4 A3 8A B1 9D 73 6B 74 32 69 E2 17 A8 22 3F
       data hash MD5: 64K
       00 D0 F8 95 81 D2 2A 01 EB 2C 0D D4 31 16 2B BB>)
(   2,<2019-09-09 10:59:38.696 +0200>,<nmrsu>,<CZC2401QZ0>,<proc1d>,<TopSpin 3.5.7>,
      <Start of raw data processing
       ef ME_mod = 2 NCOEF = 4096 LPBIN = 256K LB = 0.3 FT_mod = 6 PKNL = 1 SI = 128K 
       data hash MD5: 128K
       50 0B 34 A6 77 D2 EB A8 4C A7 2B B3 FD ED 4C FB>)
(   3,<2019-09-09 10:59:39.083 +0200>,<nmrsu>,<CZC2401QZ0>,<proc1d>,<TopSpin 3.5.7>,
      <apk 
       data hash MD5: 128K
       BB 37 62 C0 E3 03 1D 73 4C E1 64 44 C3 DB 94 A8>)
(   4,<2019-09-09 10:59:39.144 +0200>,<nmrsu>,<CZC2401QZ0>,<proc1d>,<TopSpin 3.5.7>,
      <abs n ABSG = 5 
       data hash MD5: 128K
       CC 44 69 C2 B2 38 93 CD C2 AD 56 E7 CA D9 DE 57>)
(   5,<2019-09-15 17:12:35.025 +0200>,<nmrsu>,<CZC2401QZ0>,<disknew>,<TopSpin 3.5.7>,
      <imaginary data deleted>)
(   6,<2019-10-23 14:36:03.003 +0200>,<nmrsu>,<CZC2401QZ0>,<disknew>,<TopSpin 3.5.7>,
      <processed data deleted>)
##END=

$$ hash MD5
$$ A7 B3 E4 D0 9D 2B 8C 8C 7E 0D EB 06 1B 5F 7A FC
