# Supplementary material for: Yuccalechins A–C from the Yucca schidigera Roezl ex Ortgies Bark: Elucidation of the Relative and Absolute Configurations of Three New Spirobiflavonoids and Their Cholinesterase Inhibitory Activities
Source: Molecules. 2019 Nov 16;24(22):4162. doi: 10.3390/molecules24224162 (PMC6891570; doi:10.3390/molecules24224162)
Supplement: Supplementary file 1 [file molecules-24-04162-s001.zip › yucca_schidigera_NMR_data/plus-catechin/HSQC-HECADE/audita.txt]

##TITLE= Audit trail, TopSpin 3.5 pl 7
##JCAMPDX= 5.01
##ORIGIN= Bruker BioSpin GmbH
##OWNER= nmrsu
$$ C:/Bruker/TopSpin3.2pl1/data/skozachok/plus-catechin/6/audita.txt
##AUDIT TRAIL=  $$ (NUMBER, WHEN, WHO, WHERE, PROCESS, VERSION, WHAT)
(   1,<2019-09-09 22:35:58.562 +0200>,<nmrsu>,<CZC2401QZ0>,<go4>,<TopSpin 3.5.7>,
      <created by zg
	started at 2019-09-09 12:31:33.167 +0200,
	POWCHK enabled, PULCHK disabled,
       configuration hash MD5:
       02 E4 A3 8A B1 9D 73 6B 74 32 69 E2 17 A8 22 3F
       data hash MD5: 8K * 512
       27 7B 60 C7 BF B3 9B 0E D7 CC 3E DB 8F 70 6D 75>)
##END=

$$ hash MD5
$$ 9F F4 41 94 03 6C 58 A5 DC 86 85 57 B7 7A 00 F5
