# Supplementary material for: Yuccalechins A–C from the Yucca schidigera Roezl ex Ortgies Bark: Elucidation of the Relative and Absolute Configurations of Three New Spirobiflavonoids and Their Cholinesterase Inhibitory Activities
Source: Molecules. 2019 Nov 16;24(22):4162. doi: 10.3390/molecules24224162 (PMC6891570; doi:10.3390/molecules24224162)
Supplement: Supplementary file 1 [file molecules-24-04162-s001.zip › yucca_schidigera_NMR_data/plus-catechin/HSQC-HECADE/format.ased]

#*******************************************************************
#
# $Source: /sc/CvsTree/sc/gen/src/form/ased_acqu.form,v $
#
# Copyright (c) 1995 - 2008
# BRUKER BioSpin GmbH
# D-76287 Rheinstetten, Germany
#
# All Rights Reserved
#
#
# $Id: ased_acqu.form,v 1.27.2.3 2014/05/05 13:10:49 nipo Exp $
#*******************************************************************
EDIT_PAR COMMAND FILE

DI_MODE         LONG
ED_ENTRY        ACQU
ORDER           FILE


HEADER		"====== General ======"
NAME		PULPROG
END
NAME		TD
END
NAME		SW
END
T_NAME		SWH
		TYPE	R32
		CLASS	ACQU
		SUBRANGE 0.0 1e38
		REL	"SWH=SW*SFO1"
		INV_REL "SW=SWH/SFO1"
		UNIT	"Hz"
		FORMAT	"%14.2f Hz"
		TEXT	"sweep width"
END
T_NAME          AQ
		TYPE	R32
		CLASS	ACQU
		SUBRANGE 0.0 1e38
		REL	"AQ=aqcalc(SW,SFO1,TD,DIGTYP)"
		INV_REL	"TD=tdcalc(SW,SFO1,1.0e6*AQ,DIGTYP)"
		UNIT	"sec"
		FORMAT	"%14.7f sec"
                TEXT	"acquisition time"
END
NAME		RG
END
T_NAME          DW
		TYPE	R32
		CLASS	ACQU
		SUBRANGE 0.0 1e38
		REL	"DW=1/(2*SW*SFO1)"
		INV_REL	"SW=1000000/(2*(0.005+DW)*SFO1)"
		UNIT	"usec"
		FORMAT	"%14.3f usec"
		TEXT	"dwell time "
END
NAME		DE
		FORMAT	"%14.2f usec"
END
T_NAME		CNST2
		TYPE	R32
		CLASS	ACQU
		SUBRANGE -1e38 1e38
		REL	"CNST2=CNST[2]"
		INV_REL	"CNST[2]=CNST2"
		FORMAT	"%14.7f"
		TEXT		"= J(XH)"
END
T_NAME		CNST16
		TYPE	R32
		CLASS	ACQU
		SUBRANGE -1e38 1e38
		REL	"CNST16=CNST[16]"
		INV_REL	"CNST[16]=CNST16"
		FORMAT	"%14.7f"
		TEXT		"= J(scale) factor"
END
T_NAME		CNST17
		TYPE	R32
		CLASS	ACQU
		SUBRANGE -1e38 1e38
		REL	"CNST17=CNST[17]"
		INV_REL	"CNST[17]=CNST17"
		FORMAT	"%14.7f"
		TEXT		"= -0.5 for Crp60comp.4"
END
T_NAME		d0
		TYPE	R32
		SUBRANGE 0.0 1e8
		CLASS	ACQU
		REL	"d0=3u"
		INV_REL	"D[0]=d0"
		UNIT	"sec"
		TEXT		"incremented delay (2D)                           [3 usec]"
		FORMAT	"%14.8f sec"
		NONEDIT
END
T_NAME		D1
		TYPE	R32
		CLASS	ACQU
		SUBRANGE 0.0 1e38
		REL	"D1=D[1]"
		INV_REL	"D[1]=D1"
		UNIT	"sec"
		FORMAT	"%14.9f sec"
		TEXT		"relaxation delay; 1-5 * T1"
END
T_NAME		d2
		TYPE	R32
		SUBRANGE 0.0 1e8
		CLASS	ACQU
		REL	"d2=1s/(cnst2*2)"
		INV_REL	"D[0]=d2"
		UNIT	"sec"
		TEXT		"1/(2J(XH))"
		FORMAT	"%14.8f sec"
		NONEDIT
END
T_NAME		d4
		TYPE	R32
		SUBRANGE 0.0 1e8
		CLASS	ACQU
		REL	"d4=1s/(cnst2*4)"
		INV_REL	"D[0]=d4"
		UNIT	"sec"
		TEXT		"1/(4J(XH))"
		FORMAT	"%14.8f sec"
		NONEDIT
END
T_NAME		D9
		TYPE	R32
		CLASS	ACQU
		SUBRANGE 0.0 1e38
		REL	"D9=D[9]"
		INV_REL	"D[9]=D9"
		UNIT	"sec"
		FORMAT	"%14.9f sec"
		TEXT		"TOCSY mixing time"
END
T_NAME		D16
		TYPE	R32
		CLASS	ACQU
		SUBRANGE 0.0 1e38
		REL	"D16=D[16]"
		INV_REL	"D[16]=D16"
		UNIT	"sec"
		FORMAT	"%14.9f sec"
		TEXT		"delay for homospoil/gradient recovery"
END
T_NAME		d20
		TYPE	R32
		SUBRANGE 0.0 1e8
		CLASS	ACQU
		REL	"d20=3u"
		INV_REL	"D[0]=d20"
		UNIT	"sec"
		TEXT		"incremented delay (J-evolution)                  [3 usec]"
		FORMAT	"%14.8f sec"
		NONEDIT
END
T_NAME		D24
		TYPE	R32
		CLASS	ACQU
		SUBRANGE 0.0 1e38
		REL	"D24=D[24]"
		INV_REL	"D[24]=D24"
		UNIT	"sec"
		FORMAT	"%14.9f sec"
		TEXT		"1/(8J)XH for all multiplicities"
END
T_NAME		DELTA
		TYPE	R32
		SUBRANGE 0.0 1e8
		CLASS	ACQU
		REL	"DELTA=p16+d16+p2+d0*2-4u"
		INV_REL	"D[0]=DELTA"
		UNIT	"sec"
		TEXT	"DELTA=p16+d16+p2+d0*2-4u"
		FORMAT	"%14.8f sec"
		NONEDIT
END
T_NAME		DELTA1
		TYPE	R32
		SUBRANGE 0.0 1e8
		CLASS	ACQU
		REL	"DELTA1=p16+d16-p14+8u"
		INV_REL	"D[0]=DELTA1"
		UNIT	"sec"
		TEXT	"DELTA1=p16+d16-p14+8u"
		FORMAT	"%14.8f sec"
		NONEDIT
END
T_NAME		DELTA2
		TYPE	R32
		SUBRANGE 0.0 1e8
		CLASS	ACQU
		REL	"DELTA2=d4-p14/2-4u"
		INV_REL	"D[0]=DELTA2"
		UNIT	"sec"
		TEXT	"DELTA2=d4-p14/2-4u"
		FORMAT	"%14.8f sec"
		NONEDIT
END
T_NAME		DELTA3
		TYPE	R32
		SUBRANGE 0.0 1e8
		CLASS	ACQU
		REL	"DELTA3=d24-cnst17*p24/2-4u"
		INV_REL	"D[0]=DELTA3"
		UNIT	"sec"
		TEXT	"DELTA3=d24-cnst17*p24/2-4u"
		FORMAT	"%14.8f sec"
		NONEDIT
END
T_NAME		DELTA5
		TYPE	R32
		SUBRANGE 0.0 1e8
		CLASS	ACQU
		REL	"DELTA5=d2-p14/2"
		INV_REL	"D[0]=DELTA5"
		UNIT	"sec"
		TEXT	"DELTA5=d2-p14/2"
		FORMAT	"%14.8f sec"
		NONEDIT
END
NAME		DS
		TEXT		">= 16"
END
T_NAME		FACTOR1
		TYPE	I32
		SUBRANGE 0 2147483647
		CLASS	ACQU
		REL	"FACTOR1=(d9/(p6*115.112))/2"
		INV_REL	"D[0]=FACTOR1"
		UNIT	"no"
		TEXT	"FACTOR1=(d9/(p6*115.112))/2"
		FORMAT	"%14d"
		NONEDIT
END
T_NAME		in0
		TYPE	R32
		SUBRANGE 0.0 1e8
		CLASS	ACQU
		REL	"in0=inf1/2"
		INV_REL	"D[0]=in0"
		UNIT	"sec"
		TEXT		"1/(2 * SW(X)) = DW(X)"
		FORMAT	"%14.8f sec"
		NONEDIT
END
T_NAME		in20
		TYPE	R32
		SUBRANGE 0.0 1e8
		CLASS	ACQU
		REL	"in20=in0*cnst16"
		INV_REL	"D[0]=in20"
		UNIT	"sec"
		TEXT		"= in0 * J(scale)"
		FORMAT	"%14.8f sec"
		NONEDIT
END
T_NAME		INF1
		TYPE	R64
		CLASS	ACQU
		SUBRANGE 0.0 1e38
		REL	"INF1=INF[1]"
		INV_REL	"INF[1]=INF1"
		UNIT	"usec"
		FORMAT	"%14.2f usec"
		TEXT		"1/SW(X) = 2 * DW(X)"
		NONEDIT
END
T_NAME		l0
		TYPE	I32
		SUBRANGE 0 2147483647
		CLASS	ACQU
		REL	"l0=1"
		INV_REL	"D[0]=l0"
		UNIT	"no"
		TEXT	"l0=1"
		FORMAT	"%14d"
		NONEDIT
END
T_NAME		l1
		TYPE	I32
		SUBRANGE 0 2147483647
		CLASS	ACQU
		REL	"l1=FACTOR1*2"
		INV_REL	"D[0]=l1"
		UNIT	"no"
		TEXT		"loop for DIPSI cycle: ((p6*115.112) * l1) = mixing time"
		FORMAT	"%14d"
		NONEDIT
END
NAME		NS
		TEXT		"4 * n"
END
T_NAME		TAU
		TYPE	R32
		SUBRANGE 0.0 1e8
		CLASS	ACQU
		REL	"TAU=p14"
		INV_REL	"D[0]=TAU"
		UNIT	"sec"
		TEXT	"TAU=p14"
		FORMAT	"%14.8f sec"
		NONEDIT
END
NAME		TDav	
		TEXT	"number of averages in nD"
END
T_NAME		l0orig
		TYPE	I32
		SUBRANGE 0 2147483647
		CLASS	ACQU
		REL	"l0orig=l0"
		INV_REL	"D[0]=l0orig"
		UNIT	"no"
		TEXT	"l0orig=l0"
		FORMAT	"%14d"
		NONEDIT
END
HEADER		"======== CHANNEL f1 ========"
NAME		SFO1
		FORMAT	"%14.7f MHz"
		TEXT	"frequency of ch. 1"
END
NAME		O1
		FORMAT	"%14.2f Hz"
		TEXT	"frequency of ch. 1"
END
T_NAME		O1P
		TYPE	R64
		CLASS	ACQU
		SUBRANGE -1e38 1e38
		REL	"O1P=O1/BF1"
		INV_REL	"O1=O1P*BF1"
		UNIT	"ppm"
		FORMAT	"%14.3f ppm"
		TEXT	"frequency of ch. 1"
END
NAME		NUC1
		NONEDIT
		TEXT	"nucleus for channel 1"
END
T_NAME		P1
		TYPE	R32
		CLASS	ACQU
		SUBRANGE 0.0 1.0e10
		REL	"P1=P[1]"
		INV_REL	"P[1]=P1"
		UNIT	"usec"
		FORMAT	"%14.3f usec"
		TEXT		"f1 channel -  90 degree high power pulse"
END
T_NAME		p2
		TYPE	R32
		SUBRANGE -1e38 1e38
		CLASS	ACQU
		REL	"p2=p1*2"
		INV_REL	"D[0]=p2"
		UNIT	"usec"
		TEXT		"f1 channel - 180 degree high power pulse"
		FORMAT	"%14.2f usec"
		NONEDIT
END
T_NAME		P6
		TYPE	R32
		CLASS	ACQU
		SUBRANGE 0.0 1.0e10
		REL	"P6=P[6]"
		INV_REL	"P[6]=P6"
		UNIT	"usec"
		FORMAT	"%14.3f usec"
		TEXT		"f1 channel -  90 degree low power pulse"
END
T_NAME		PLW1
		TYPE	R32
		CLASS	ACQU
		SUBRANGE 0 150.4
		REL	"PLW1=PLW[1]"
		INV_REL	"PLW[1]=PLW1"
		UNIT	"W"
		FORMAT	"%14.5g W"
		TEXT		"f1 channel - power level for pulse (default)"
END
T_NAME		PLdB1
		TYPE	R32
		CLASS	ACQU
		SUBRANGE -21.8725 1000
		REL	"if(PLW[1]>0)PLdB1=-10*log(PLW[1])/LN10;else PLdB1=1000;"
		INV_REL	"PLW[1]=0;if(PLdB1<1000)PLW[1]=pow(10.0,(-PLdB1)/10.0)"
		UNIT	"dB"
		FORMAT	"%14.2f dB"
		TEXT	"power PL1 in dB"
END
T_NAME		PLW10
		TYPE	R32
		CLASS	ACQU
		SUBRANGE 0 150.4
		REL	"PLW10=PLW[10]"
		INV_REL	"PLW[10]=PLW10"
		UNIT	"W"
		FORMAT	"%14.5g W"
		TEXT		"f1 channel - power level for TOCSY-spinlock"
END
T_NAME		PLdB10
		TYPE	R32
		CLASS	ACQU
		SUBRANGE -21.8725 1000
		REL	"if(PLW[10]>0)PLdB10=-10*log(PLW[10])/LN10;else PLdB10=1000;"
		INV_REL	"PLW[10]=0;if(PLdB10<1000)PLW[10]=pow(10.0,(-PLdB10)/10.0)"
		UNIT	"dB"
		FORMAT	"%14.2f dB"
		TEXT	"power PL10 in dB"
END
HEADER		"======== CHANNEL f2 ========"
NAME		SFO2
		FORMAT	"%14.7f MHz"
		TEXT	"frequency of ch. 2"
END
NAME		O2
		FORMAT	"%14.2f Hz"
		TEXT	"frequency of ch. 2"
END
T_NAME		O2P
		TYPE	R64
		CLASS	ACQU
		SUBRANGE -1e38 1e38
		REL	"O2P=O2/BF2"
		INV_REL	"O2=O2P*BF2"
		UNIT	"ppm"
		FORMAT	"%14.3f ppm"
		TEXT	"frequency of ch. 2"
END
NAME		NUC2
		NONEDIT
		TEXT	"nucleus for channel 2"
END
T_NAME		P3
		TYPE	R32
		CLASS	ACQU
		SUBRANGE 0.0 1.0e10
		REL	"P3=P[3]"
		INV_REL	"P[3]=P3"
		UNIT	"usec"
		FORMAT	"%14.3f usec"
		TEXT		"f2 channel -  90 degree high power pulse"
END
T_NAME		P14
		TYPE	R32
		CLASS	ACQU
		SUBRANGE 0.0 1.0e10
		REL	"P14=P[14]"
		INV_REL	"P[14]=P14"
		UNIT	"usec"
		FORMAT	"%14.3f usec"
		TEXT		"f2 channel - 180 degree shaped pulse for inversion"
END
T_NAME		P24
		TYPE	R32
		CLASS	ACQU
		SUBRANGE 0.0 1.0e10
		REL	"P24=P[24]"
		INV_REL	"P[24]=P24"
		UNIT	"usec"
		FORMAT	"%14.3f usec"
		TEXT		"f2 channel - 180 degree shaped pulse for refocussing"
END
T_NAME		PLW0
		TYPE	R32
		CLASS	ACQU
		SUBRANGE 0 359.4
		REL	"PLW0=PLW[0]"
		INV_REL	"PLW[0]=PLW0"
		UNIT	"W"
		FORMAT	"%14.5g W"
		TEXT		"0W"
END
T_NAME		PLdB0
		TYPE	R32
		CLASS	ACQU
		SUBRANGE -25.6558 1000
		REL	"if(PLW[0]>0)PLdB0=-10*log(PLW[0])/LN10;else PLdB0=1000;"
		INV_REL	"PLW[0]=0;if(PLdB0<1000)PLW[0]=pow(10.0,(-PLdB0)/10.0)"
		UNIT	"dB"
		FORMAT	"%14.2f dB"
		TEXT	"power PL0 in dB"
END
T_NAME		PLW2
		TYPE	R32
		CLASS	ACQU
		SUBRANGE 0 359.4
		REL	"PLW2=PLW[2]"
		INV_REL	"PLW[2]=PLW2"
		UNIT	"W"
		FORMAT	"%14.5g W"
		TEXT		"f2 channel - power level for pulse (default)"
END
T_NAME		PLdB2
		TYPE	R32
		CLASS	ACQU
		SUBRANGE -25.6558 1000
		REL	"if(PLW[2]>0)PLdB2=-10*log(PLW[2])/LN10;else PLdB2=1000;"
		INV_REL	"PLW[2]=0;if(PLdB2<1000)PLW[2]=pow(10.0,(-PLdB2)/10.0)"
		UNIT	"dB"
		FORMAT	"%14.2f dB"
		TEXT	"power PL2 in dB"
END
NAME		SPNAM[3]
		TEXT		"Crp60,0.5,20.1"
END
T_NAME		SPOAL3
		TYPE	R32
		CLASS	ACQU
		SUBRANGE -1.0 1.0
		REL	"SPOAL3=SPOAL[3]"
		INV_REL	"SPOAL[3]=SPOAL3"
		FORMAT	"%14.3f"
		TEXT	"phase alignment of freq. offset in SP3"
END
T_NAME		SPOFFS3
		TYPE	R32
		CLASS	ACQU
		SUBRANGE -1e38 1e38
		REL	"SPOFFS3=SPOFFS[3]"
		INV_REL	"SPOFFS[3]=SPOFFS3"
		UNIT	"Hz"
		FORMAT	"%14.2f Hz"
		TEXT	"offset frequency for SP3"
END
T_NAME		SPW3
		TYPE	R32
		CLASS	ACQU
		SUBRANGE 0 359.4
		REL	"SPW3=SPW[3]"
		INV_REL	"SPW[3]=SPW3"
		UNIT	"W"
		FORMAT	"%14.5g W"
		TEXT		"f2 channel - shaped pulse 180 degree"
END
T_NAME		SPdB3
		TYPE	R32
		CLASS	ACQU
		SUBRANGE -25.6558 1000
		REL	"if(SPW[3]>0)SPdB3=-10*log(SPW[3])/LN10;elseSPdB3=1000;"
		INV_REL	"SPW[3]=0;if(SPdB3<1000)SPW[3]=pow(10.0,(-SPdB3)/10.0)"
		UNIT	"dB"
		FORMAT	"%14.2f -dBW"
		TEXT	"power SPW3 in -dBW"
END
NAME		SPNAM[7]
		TEXT		"Crp60comp.4"
END
T_NAME		SPOAL7
		TYPE	R32
		CLASS	ACQU
		SUBRANGE -1.0 1.0
		REL	"SPOAL7=SPOAL[7]"
		INV_REL	"SPOAL[7]=SPOAL7"
		FORMAT	"%14.3f"
		TEXT	"phase alignment of freq. offset in SP7"
END
T_NAME		SPOFFS7
		TYPE	R32
		CLASS	ACQU
		SUBRANGE -1e38 1e38
		REL	"SPOFFS7=SPOFFS[7]"
		INV_REL	"SPOFFS[7]=SPOFFS7"
		UNIT	"Hz"
		FORMAT	"%14.2f Hz"
		TEXT	"offset frequency for SP7"
END
T_NAME		SPW7
		TYPE	R32
		CLASS	ACQU
		SUBRANGE 0 359.4
		REL	"SPW7=SPW[7]"
		INV_REL	"SPW[7]=SPW7"
		UNIT	"W"
		FORMAT	"%14.5g W"
		TEXT		"f2 channel - shaped pulse (180degree refocussing)"
END
T_NAME		SPdB7
		TYPE	R32
		CLASS	ACQU
		SUBRANGE -25.6558 1000
		REL	"if(SPW[7]>0)SPdB7=-10*log(SPW[7])/LN10;elseSPdB7=1000;"
		INV_REL	"SPW[7]=0;if(SPdB7<1000)SPW[7]=pow(10.0,(-SPdB7)/10.0)"
		UNIT	"dB"
		FORMAT	"%14.2f -dBW"
		TEXT	"power SPW7 in -dBW"
END
HEADER		"====== GRADIENT CHANNEL ====="
NAME		GPNAM[1]
		TEXT		"SMSQ10.100"
END
T_NAME		GPZ1
		TYPE	R32
		CLASS	ACQU
		SUBRANGE -100.0 100.0
		REL	"GPZ1=GPZ[1]"
		INV_REL	"GPZ[1]=GPZ1"
		UNIT	"%"
		FORMAT	"%14.2f %"
		TEXT		"80%"
END
NAME		GPNAM[2]
		TEXT		"SMSQ10.100"
END
T_NAME		GPZ2
		TYPE	R32
		CLASS	ACQU
		SUBRANGE -100.0 100.0
		REL	"GPZ2=GPZ[2]"
		INV_REL	"GPZ[2]=GPZ2"
		UNIT	"%"
		FORMAT	"%14.2f %"
		TEXT		"20.1% for C-13"
END
NAME		GPNAM[3]
		TEXT		"SMSQ10.100"
END
T_NAME		GPZ3
		TYPE	R32
		CLASS	ACQU
		SUBRANGE -100.0 100.0
		REL	"GPZ3=GPZ[3]"
		INV_REL	"GPZ[3]=GPZ3"
		UNIT	"%"
		FORMAT	"%14.2f %"
		TEXT		"30%"
END
T_NAME		P16
		TYPE	R32
		CLASS	ACQU
		SUBRANGE 0.0 1.0e10
		REL	"P16=P[16]"
		INV_REL	"P[16]=P16"
		UNIT	"usec"
		FORMAT	"%14.3f usec"
		TEXT		"homospoil/gradient pulse                         [1 msec]"
END
